# Supplementary material for: Tyro3 Targeting as a Radiosensitizing Strategy in Bladder Cancer through Cell Cycle Dysregulation
Source: Int J Mol Sci. 2022 Aug 4;23(15):8671. doi: 10.3390/ijms23158671 (PMC9368768; doi:10.3390/ijms23158671)
Supplement: Supplementary file 1 [file ijms-23-08671-s001.zip]

Archive with 2 entries (2 files):
- ijms-1816523-supplementary.pdf
- Table S2. List of differentially expressed genes from the Nanostring Tumor Panel 360 analysis .xlsx
