# Supplementary material for: Tyro3 Targeting as a Radiosensitizing Strategy in Bladder Cancer through Cell Cycle Dysregulation
Source: Int J Mol Sci. 2022 Aug 4;23(15):8671. doi: 10.3390/ijms23158671 (PMC9368768; doi:10.3390/ijms23158671)
Supplement: Supplementary file 1 [file ijms-23-08671-s001.zip › Table S2. List of differentially expressed genes from the Nanostring Tumor Panel 360 analysis .xlsx]

## Sheet: Annotations
Probe Name	Annotations	Accession #	NS Probe ID	Class Name
ABCC1	Nrf2 & Oxidative Stress	NM_004996.3	NM_004996.3:570	Endogenous
ABCC4	Androgen Signaling	NM_001105515.2	NM_001105515.2:1774	Endogenous
ABCG2	Immortality & Stemness	NM_001257386.1	NM_001257386.1:2020	Endogenous
ABI1	VEGF Signaling	NM_001012750.2	NM_001012750.2:733	Endogenous
ABL1	MAPK Signaling	NM_005157.5	NM_005157.5:1830	Endogenous
ACKR2	Chemokine Signaling	NM_001296.5	NM_001296.5:741	Endogenous
ACKR3	Chemokine Signaling	NM_020311.3	NM_020311.3:153	Endogenous
ACOT12	Lipid Metabolism	NM_130767.2	NM_130767.2:918	Endogenous
ACSL3	mTOR Signaling;Androgen Signaling	NM_203372.1	NM_203372.1:1219	Endogenous
ACTG2	TGF-beta Signaling	NM_001199893.1	NM_001199893.1:384	Endogenous
ADH1A	Lipid Metabolism;Glucose Metabolism	NM_000667.3	NM_000667.3:1004	Endogenous
ADM	HIF1 Signaling	NM_001124.2	NM_001124.2:1413	Endogenous
ADORA2A	T-cell Costimulation;Myeloid Immune Evasion	NM_000675.5	NM_000675.5:951	Endogenous
ADORA2B	Myeloid Immune Evasion	NM_000676.2	NM_000676.2:1043	Endogenous
AGO2	MAPK Signaling;Estrogen Signaling;Epigenetic & Transcriptional Regulation	NM_012154.5	NM_012154.5:980	Endogenous
AGO4	MAPK Signaling;Estrogen Signaling;Epigenetic & Transcriptional Regulation	NM_017629.4	NM_017629.4:2304	Endogenous
AIMP2	Myc	NM_006303.3	NM_006303.3:507	Endogenous
AKT1	PI3K-Akt Signaling;ERBB2 Signaling;EMT	NM_005163.2	NM_005163.2:2207	Endogenous
AKT1S1	PI3K-Akt Signaling;mTOR Signaling	NM_032375.5	NM_032375.5:1301	Endogenous
AKT2	PI3K-Akt Signaling;ERBB2 Signaling	NM_001626.4	NM_001626.4:1584	Endogenous
AKT3	PI3K-Akt Signaling;ERBB2 Signaling	NM_001206729.1	NM_001206729.1:674	Endogenous
ALDH1A3	Glucose Metabolism;Androgen Signaling	NM_000693.2	NM_000693.2:1375	Endogenous
ALDOA	mTOR Signaling;HIF1 Signaling;Glucose Metabolism	NM_000034.3	NM_000034.3:2049	Endogenous
ALK	MAPK Signaling	NM_004304.4	NM_004304.4:5359	Endogenous
AMOTL2	Hippo Signaling	NM_016201.4	NM_016201.4:1176	Endogenous
ANGPT2	HIF1 Signaling	NM_001147.2	NM_001147.2:1775	Endogenous
APC	Wnt Signaling	NM_001127510.2	NM_001127510.2:462	Endogenous
AR	EMT;Androgen Signaling	NM_000044.6	NM_000044.6:1427	Endogenous
ARG1	Myeloid Immune Evasion	NM_000045.3	NM_000045.3:744	Endogenous
ARID1A	Epigenetic & Transcriptional Regulation;Androgen Signaling	NM_006015.4	NM_006015.4:1670	Endogenous
ARID1B	Epigenetic & Transcriptional Regulation	NM_020732.3	NM_020732.3:2978	Endogenous
ARID2	Epigenetic & Transcriptional Regulation	NM_152641.4	NM_152641.4:2760	Endogenous
ARID4A	Epigenetic & Transcriptional Regulation	NM_023001.2	NM_023001.2:3225	Endogenous
ARID4B	Epigenetic & Transcriptional Regulation	NM_016374.6	NM_016374.6:3368	Endogenous
ASH1L	Epigenetic & Transcriptional Regulation	NM_018489.3	NM_018489.3:5629	Endogenous
ASXL2	Epigenetic & Transcriptional Regulation	NM_018263.4	NM_018263.4:3360	Endogenous
ATF2	PI3K-Akt Signaling;Glucose Metabolism;Epigenetic & Transcriptional Regulation	NM_001880.4	NM_001880.4:655	Endogenous
ATF4	PI3K-Akt Signaling;Estrogen Signaling;Epigenetic & Transcriptional Regulation	NM_001675.4	NM_001675.4:1584	Endogenous
ATF7IP	Epigenetic & Transcriptional Regulation	NM_018179.3	NM_018179.3:2505	Endogenous
ATG101	Autophagy	NM_001098673.2	NM_001098673.2:555	Endogenous
ATG2B	Autophagy	NM_018036.5	NM_018036.5:1722	Endogenous
ATG4B	Autophagy	NM_013325.5	NM_013325.5:945	Endogenous
ATM	Senescence;p53 Signaling;Epigenetic & Transcriptional Regulation;DNA Damage Repair	NM_000051.3	NM_000051.3:393	Endogenous
ATOX1	Nrf2 & Oxidative Stress	NM_004045.3	NM_004045.3:143	Endogenous
ATP7A	Nrf2 & Oxidative Stress	NM_000052.7	NM_000052.7:3777	Endogenous
ATR	p53 Signaling;DNA Damage Repair	NM_001184.3	NM_001184.3:368	Endogenous
ATRX	DNA Damage Repair	NM_000489.4	NM_000489.4:2877	Endogenous
ATXN7	Epigenetic & Transcriptional Regulation	NM_000333.3	NM_000333.3:2548	Endogenous
AURKA	mTOR Signaling;EMT;Cell Cycle	NM_001323303.1	NM_001323303.1:503	Endogenous
AURKB	Cell Cycle	NM_001256834.2	NM_001256834.2:856	Endogenous
AXL	Hippo Signaling	NM_001699.4	NM_001699.4:1535	Endogenous
B2M	Interferon Response;Antigen Presentation	NM_004048.2	NM_004048.2:573	Endogenous
B4GALNT1	Tumor Antigen	NM_001276469.1	NM_001276469.1:1029	Endogenous
B4GALT1	TGF-beta Signaling;Androgen Signaling	NM_001497.3	NM_001497.3:587	Endogenous
BAD	Apoptosis	NM_004322.3	NM_004322.3:963	Endogenous
BAX	Epigenetic & Transcriptional Regulation;Apoptosis	NM_004324.3	NM_004324.3:330	Endogenous
BCAP31	Antigen Presentation	NM_001139441.1	NM_001139441.1:752	Endogenous
BCL2	Immortality & Stemness;Apoptosis	NM_000633.2	NM_000633.2:1525	Endogenous
BCL2A1	NF-kB Signaling;Epigenetic & Transcriptional Regulation;Apoptosis	NM_004049.3	NM_004049.3:419	Endogenous
BCL2L1	NF-kB Signaling;Epigenetic & Transcriptional Regulation;Apoptosis	NM_001191.3	NM_001191.3:1421	Endogenous
BHLHE40	TGF-beta Signaling;mTOR Signaling	NM_003670.3	NM_003670.3:1007	Endogenous
BIRC3	NF-kB Signaling;Epigenetic & Transcriptional Regulation	NM_001165.4	NM_001165.4:6567	Endogenous
BIRC5	Hippo Signaling	NM_001168.2	NM_001168.2:1215	Endogenous
BLK	B-cell Function	NM_001330465.1	NM_001330465.1:780	Endogenous
BLM	DNA Damage Repair	NM_000057.3	NM_000057.3:1434	Endogenous
BMPR1A	TGF-beta Signaling	NM_004329.2	NM_004329.2:649	Endogenous
BMPR2	TGF-beta Signaling	NM_001204.7	NM_001204.7:1683	Endogenous
BRAF	MAPK Signaling;FGFR Signaling	NM_004333.6	NM_004333.6:1089	Endogenous
BRCA1	DNA Damage Repair;Androgen Signaling	NM_007294.3	NM_007294.3:4677	Endogenous
BRCA2	DNA Damage Repair	NM_000059.3	NM_000059.3:1373	Endogenous
BRIP1	DNA Damage Repair;Cell Cycle	NM_032043.2	NM_032043.2:1570	Endogenous
BRMS1	Epigenetic & Transcriptional Regulation	NM_015399.4	NM_015399.4:133	Endogenous
BTK	TGF-beta Signaling;NF-kB Signaling	NM_001287345.1	NM_001287345.1:1051	Endogenous
BUB1	mTOR Signaling;Cell Cycle	NM_004336.3	NM_004336.3:1978	Endogenous
BUB1B	Cell Cycle	NM_001211.4	NM_001211.4:835	Endogenous
BYSL	Myc	NM_004053.4	NM_004053.4:1099	Endogenous
C3AR1	Inflammation	NM_004054.3	NM_004054.3:532	Endogenous
CA9	HIF1 Signaling	NM_001216.2	NM_001216.2:960	Endogenous
CACYBP	Wnt Signaling;mTOR Signaling	NM_014412.2	NM_014412.2:906	Endogenous
CALML3	Estrogen Signaling	NM_005185.4	NM_005185.4:203	Endogenous
CARD11	TCR Signaling;NF-kB Signaling	NM_001324281.1	NM_001324281.1:3132	Endogenous
CASP3	Hippo Signaling;ECM Remodeling & Metastasis;Apoptosis	NM_032991.2	NM_032991.2:1002	Endogenous
CAV1	EMT;Cell Adhesion & Motility	NM_001753.4	NM_001753.4:555	Endogenous
CBX2	Epigenetic & Transcriptional Regulation	NM_032647.3	NM_032647.3:85	Endogenous
CCL13	NF-kB Signaling;Chemokine Signaling	NM_005408.2	NM_005408.2:129	Endogenous
CCL19	NF-kB Signaling;Chemokine Signaling	NM_006274.2	NM_006274.2:133	Endogenous
CCL2	EMT;Chemokine Signaling	NM_002982.3	NM_002982.3:303	Endogenous
CCL21	NF-kB Signaling;EMT;Chemokine Signaling	NM_002989.2	NM_002989.2:155	Endogenous
CCL4	NF-kB Signaling;Chemokine Signaling	NM_002984.2	NM_002984.2:35	Endogenous
CCL5	Chemokine Signaling	NM_002985.2	NM_002985.2:277	Endogenous
CCNA2	Senescence;Myc;Cell Cycle	NM_001237.3	NM_001237.3:538	Endogenous
CCNB1	Cell Cycle	NM_031966.2	NM_031966.2:710	Endogenous
CCNB2	Cell Cycle	NM_004701.3	NM_004701.3:333	Endogenous
CCND1	Cell Cycle	NM_053056.2	NM_053056.2:857	Endogenous
CCND2	Cell Cycle	NM_001759.2	NM_001759.2:5825	Endogenous
CCNE1	Senescence;Myc;Cell Cycle;Androgen Signaling	NM_001238.1	NM_001238.1:1155	Endogenous
CCNE2	Senescence;Cell Cycle	NM_057735.1	NM_057735.1:533	Endogenous
CCNF	mTOR Signaling;Cell Cycle	NM_001761.3	NM_001761.3:878	Endogenous
CCNK	p53 Signaling;Cell Cycle	NM_003858.3	NM_003858.3:1425	Endogenous
CCNT1	Estrogen Signaling;Epigenetic & Transcriptional Regulation;Cell Cycle	NM_001240.2	NM_001240.2:1849	Endogenous
CCR1	Chemokine Signaling	NM_001295.2	NM_001295.2:195	Endogenous
CCR2	Chemokine Signaling	NM_001123041.2	NM_001123041.2:438	Endogenous
CCR4	Chemokine Signaling	NM_005508.4	NM_005508.4:672	Endogenous
CCR5	Chemokine Signaling	NM_000579.3	NM_000579.3:366	Endogenous
CCR7	EMT;Chemokine Signaling	NM_001838.3	NM_001838.3:141	Endogenous
CCS	Nrf2 & Oxidative Stress	NM_005125.1	NM_005125.1:34	Endogenous
CD14	NF-kB Signaling;Inflammation;Epigenetic & Transcriptional Regulation	NM_001174105.1	NM_001174105.1:1020	Endogenous
CD163	Myeloid Immune Evasion	NM_203416.2	NM_203416.2:1784	Endogenous
CD19	B-cell Function	NM_001770.4	NM_001770.4:1770	Endogenous
CD209	Myeloid Immune Evasion	NM_021155.2	NM_021155.2:1532	Endogenous
CD22	B-cell Function	NM_001771.2	NM_001771.2:2515	Endogenous
CD244	T-cell Exhaustion	NM_001166663.1	NM_001166663.1:1037	Endogenous
CD247	TCR Signaling	NM_198053.2	NM_198053.2:329	Endogenous
CD27	TNF Superfamily;T-cell Costimulation	NM_001242.4	NM_001242.4:326	Endogenous
CD274	T-cell Costimulation;EMT	NM_014143.3	NM_014143.3:1243	Endogenous
CD276	T-cell Costimulation	NM_001024736.1	NM_001024736.1:2119	Endogenous
CD28	TCR Signaling;T-cell Costimulation	NM_001243077.1	NM_001243077.1:438	Endogenous
CD300A	Inflammation	NM_001256841.1	NM_001256841.1:371	Endogenous
CD33	Inflammation	NM_001177608.1	NM_001177608.1:730	Endogenous
CD34	Immortality & Stemness	NM_001025109.1	NM_001025109.1:650	Endogenous
CD38	Myeloid Immune Evasion	NM_001775.2	NM_001775.2:280	Endogenous
CD3D	TCR Signaling	NM_000732.4	NM_000732.4:127	Endogenous
CD3E	TCR Signaling	NM_000733.3	NM_000733.3:233	Endogenous
CD3G	TCR Signaling	NM_000073.2	NM_000073.2:404	Endogenous
CD4	TCR Signaling	NM_000616.4	NM_000616.4:1524	Endogenous
CD40	T-cell Costimulation;NF-kB Signaling;Epigenetic & Transcriptional Regulation	NM_001250.5	NM_001250.5:166	Endogenous
CD40LG	TCR Signaling;T-cell Costimulation;NF-kB Signaling	NM_000074.2	NM_000074.2:1225	Endogenous
CD44	T-cell Exhaustion;Interferon Response;Immortality & Stemness;EMT;ECM Remodeling & Metastasis	NM_001001392.1	NM_001001392.1:566	Endogenous
CD47	Inflammation;ECM Remodeling & Metastasis	NM_001777.3	NM_001777.3:901	Endogenous
CD53	Inflammation	NM_000560.4	NM_000560.4:209	Endogenous
CD6	TCR Signaling	NM_001254751.1	NM_001254751.1:1722	Endogenous
CD68	Inflammation	NM_001251.2	NM_001251.2:1140	Endogenous
CD80	T-cell Costimulation	NM_005191.3	NM_005191.3:674	Endogenous
CD84	Myeloid Immune Evasion	NM_001184879.1	NM_001184879.1:1015	Endogenous
CD86	T-cell Exhaustion;T-cell Costimulation;Epigenetic & Transcriptional Regulation	NM_001206924.1	NM_001206924.1:1685	Endogenous
CD8A	TCR Signaling	NM_001768.6	NM_001768.6:2029	Endogenous
CD8B	TCR Signaling	NM_172213.2	NM_172213.2:310	Endogenous
CDC20	Hippo Signaling;Cell Cycle	NM_001255.1	NM_001255.1:915	Endogenous
CDC25A	mTOR Signaling;Cell Cycle	NM_001789.2	NM_001789.2:1229	Endogenous
CDC25C	Cell Cycle	NM_001790.4	NM_001790.4:1056	Endogenous
CDCA5	Cell Cycle	NM_080668.3	NM_080668.3:205	Endogenous
CDCA8	Cell Cycle	NM_018101.3	NM_018101.3:605	Endogenous
CDCP1	MAPK Signaling	NM_022842.4	NM_022842.4:378	Endogenous
CDH1	Hippo Signaling;EMT;ECM Remodeling & Metastasis;Cell Adhesion & Motility	NM_004360.3	NM_004360.3:379	Endogenous
CDH11	Cell Adhesion & Motility	NM_001797.2	NM_001797.2:152	Endogenous
CDH5	Cell Adhesion & Motility	NM_001795.3	NM_001795.3:3405	Endogenous
CDK1	MAPK Signaling;Cell Cycle	NM_001786.4	NM_001786.4:133	Endogenous
CDK12	p53 Signaling	NM_015083.2	NM_015083.2:1806	Endogenous
CDK2	Senescence;Cell Cycle	NM_001290230.1	NM_001290230.1:1543	Endogenous
CDK4	TCR Signaling;Senescence;Myc;Cell Cycle	NM_000075.3	NM_000075.3:1098	Endogenous
CDK6	Senescence;Hedgehog;Cell Cycle	NM_001145306.1	NM_001145306.1:1373	Endogenous
CDKN1A	Senescence;Cell Cycle	NM_000389.2	NM_000389.2:1975	Endogenous
CDKN2A	Senescence;Cell Cycle	NM_000077.4	NM_000077.4:1052	Endogenous
CEACAM1	Tumor Antigen;Inflammation;ECM Remodeling & Metastasis	NM_001712.4	NM_001712.4:508	Endogenous
CEACAM3	Inflammation	NM_001277163.2	NM_001277163.2:807	Endogenous
CENPA	Cell Cycle	NM_001809.3	NM_001809.3:265	Endogenous
CFLAR	NF-kB Signaling	NM_001127183.1	NM_001127183.1:653	Endogenous
CGAS	Interferon Response	NM_138441.2	NM_138441.2:1198	Endogenous
CHD8	Wnt Signaling	NM_020920.4	NM_020920.4:3646	Endogenous
CHEK1	p53 Signaling;DNA Damage Repair	NM_001114122.2	NM_001114122.2:1834	Endogenous
CHEK2	DNA Damage Repair	NM_001005735.1	NM_001005735.1:894	Endogenous
CHMP2A	Autophagy	NM_198426.1	NM_198426.1:382	Endogenous
CHUK	NF-kB Signaling	NM_001278.4	NM_001278.4:3263	Endogenous
CLOCK	Epigenetic & Transcriptional Regulation	NM_001267843.1	NM_001267843.1:2212	Endogenous
CLSPN	DNA Damage Repair;Cell Cycle	NM_022111.2	NM_022111.2:442	Endogenous
CMKLR1	Chemokine Signaling	NM_004072.2	NM_004072.2:762	Endogenous
COL4A1	PDGF Signaling;ECM Remodeling & Metastasis;Cell Adhesion & Motility	NM_001845.4	NM_001845.4:750	Endogenous
COL4A2	PDGF Signaling;ECM Remodeling & Metastasis;Cell Adhesion & Motility	NM_001846.2	NM_001846.2:1150	Endogenous
COL6A1	PDGF Signaling;ECM Remodeling & Metastasis;Cell Adhesion & Motility	NM_001848.2	NM_001848.2:2302	Endogenous
COL6A2	PDGF Signaling;ECM Remodeling & Metastasis;Cell Adhesion & Motility	NM_001849.3	NM_001849.3:1660	Endogenous
COL6A3	PDGF Signaling;ECM Remodeling & Metastasis;Cell Adhesion & Motility	NM_004369.3	NM_004369.3:3293	Endogenous
COP1	p53 Signaling;Cell Cycle	NM_001001740.3	NM_001001740.3:2110	Endogenous
COX5B	Glucose Metabolism	NM_001862.2	NM_001862.2:240	Endogenous
CPA3		NM_001870.2	NM_001870.2:768	Endogenous
CPT2	Lipid Metabolism	NM_000098.3	NM_000098.3:321	Endogenous
CREB1	PI3K-Akt Signaling;Glucose Metabolism	NM_004379.3	NM_004379.3:618	Endogenous
CREBBP	Epigenetic & Transcriptional Regulation	NM_001079846.1	NM_001079846.1:4818	Endogenous
CRK	PDGF Signaling;MET Signaling;Interleukin Signaling	NM_016823.4	NM_016823.4:455	Endogenous
CSF1R	Interleukin Signaling;Epigenetic & Transcriptional Regulation	NM_005211.3	NM_005211.3:958	Endogenous
CSF2RA	MAPK Signaling;Interleukin Signaling	NM_172249.2	NM_172249.2:632	Endogenous
CSF2RB	MAPK Signaling;Interleukin Signaling	NM_000395.2	NM_000395.2:1547	Endogenous
CSF3R	Interleukin Signaling	NM_000760.3	NM_000760.3:2066	Endogenous
CTAG1A/B	Tumor Antigen	NM_001327.2	NM_001327.2:285	Endogenous
CTLA4	TCR Signaling;T-cell Exhaustion;T-cell Costimulation	NM_001037631.2	NM_001037631.2:392	Endogenous
CTNNA1	Hippo Signaling;Cell Adhesion & Motility	NM_001903.2	NM_001903.2:1766	Endogenous
CTNNB1	Wnt Signaling;EMT;Cell Adhesion & Motility;Androgen Signaling	NM_001098209.1	NM_001098209.1:1938	Endogenous
CTNND1	Cell Adhesion & Motility	NM_001206889.1	NM_001206889.1:852	Endogenous
CTSW	Cytotoxicity	NM_001335.3	NM_001335.3:1075	Endogenous
CXCL10	Chemokine Signaling	NM_001565.3	NM_001565.3:122	Endogenous
CXCL11	Chemokine Signaling	NM_005409.4	NM_005409.4:333	Endogenous
CXCL9	Chemokine Signaling	NM_002416.2	NM_002416.2:2012	Endogenous
CXCR2	Chemokine Signaling	NM_001557.3	NM_001557.3:409	Endogenous
CXCR4	mTOR Signaling;EMT;Chemokine Signaling	NM_001008540.1	NM_001008540.1:1060	Endogenous
CXCR6	Chemokine Signaling	NM_006564.1	NM_006564.1:97	Endogenous
CXXC5	Estrogen Signaling	NM_016463.9	NM_016463.9:654	Endogenous
CYBB	Nrf2 & Oxidative Stress;Inflammation	NM_000397.3	NM_000397.3:1034	Endogenous
CYFIP1	Inflammation	NM_014608.2	NM_014608.2:2423	Endogenous
CYP4A11/22	Lipid Metabolism	NM_001010969.3	NM_001010969.3:285	Endogenous
DCN	TGF-beta Signaling;ECM Remodeling & Metastasis	NM_001920.3	NM_001920.3:458	Endogenous
DICER1	Epigenetic & Transcriptional Regulation	NM_177438.2	NM_177438.2:5060	Endogenous
DKC1	Immortality & Stemness;Cell Cycle	NM_001142463.2	NM_001142463.2:210	Endogenous
DLL3	Notch Signaling	NM_203486.2	NM_203486.2:1703	Endogenous
DNA2	Immortality & Stemness;DNA Damage Repair;Cell Cycle	NM_001080449.2	NM_001080449.2:1998	Endogenous
DNMT1	EMT	NM_001130823.2	NM_001130823.2:2500	Endogenous
DOCK1	Cell Adhesion & Motility	NM_001380.3	NM_001380.3:840	Endogenous
DOCK2	Inflammation	NM_004946.3	NM_004946.3:1389	Endogenous
DTL	DNA Damage Repair	NM_016448.4	NM_016448.4:2195	Endogenous
DUSP6	MAPK Signaling	NM_022652.2	NM_022652.2:1095	Endogenous
E2F1	Senescence;Cell Cycle	NM_005225.1	NM_005225.1:935	Endogenous
E2F2	Senescence;Cell Cycle	NM_004091.4	NM_004091.4:1662	Endogenous
EDN1	HIF1 Signaling	NM_001955.2	NM_001955.2:770	Endogenous
EGF	MAPK Signaling;ERBB2 Signaling;EMT;EGFR Signaling	NM_001178130.2	NM_001178130.2:2167	Endogenous
EGFR	MAPK Signaling;ERBB2 Signaling;EMT;EGFR Signaling	NM_005228.3	NM_005228.3:2760	Endogenous
EGLN3	mTOR Signaling;HIF1 Signaling	NM_022073.4	NM_022073.4:749	Endogenous
EHHADH	Lipid Metabolism	NM_001166415.1	NM_001166415.1:2022	Endogenous
EIF2AK3	Autophagy	NM_004836.6	NM_004836.6:1195	Endogenous
EIF4EBP1	PI3K-Akt Signaling;mTOR Signaling	NM_004095.3	NM_004095.3:673	Endogenous
EIF4G1	mTOR Signaling;Interferon Response	NM_001194946.1	NM_001194946.1:4987	Endogenous
ELOVL5	mTOR Signaling;Androgen Signaling	NM_001242828.1	NM_001242828.1:468	Endogenous
EME1	DNA Damage Repair	XM_011524392.1	XM_011524392.1:416	Endogenous
ENTPD1	Myeloid Immune Evasion	NM_001098175.1	NM_001098175.1:1418	Endogenous
ENTPD2	T-cell Exhaustion;Myeloid Immune Evasion	NM_001246.3	NM_001246.3:1204	Endogenous
EOMES	T-cell Exhaustion	NM_001278182.1	NM_001278182.1:1522	Endogenous
EP300	HIF1 Signaling;Estrogen Signaling;Epigenetic & Transcriptional Regulation	NM_001429.4	NM_001429.4:2658	Endogenous
EPAS1	Immortality & Stemness	NM_001430.5	NM_001430.5:884	Endogenous
EPC1	Epigenetic & Transcriptional Regulation	NM_025209.4	NM_025209.4:1098	Endogenous
EPCAM	EMT	NM_002354.2	NM_002354.2:499	Endogenous
ERBB2	MAPK Signaling;ERBB2 Signaling;EMT	NM_004448.2	NM_004448.2:2405	Endogenous
ERBB3	MAPK Signaling	NM_001982.3	NM_001982.3:549	Endogenous
ERN1	Autophagy	NM_001433.5	NM_001433.5:1305	Endogenous
ERO1A	Nrf2 & Oxidative Stress;mTOR Signaling	NM_014584.2	NM_014584.2:963	Endogenous
ESR1	Estrogen Signaling;EMT	NM_000125.2	NM_000125.2:1595	Endogenous
ESR2	Estrogen Signaling	NM_001214903.1	NM_001214903.1:166	Endogenous
ESRP1	FGFR Signaling;EMT	NM_017697.3	NM_017697.3:1264	Endogenous
ESRP2	FGFR Signaling	NM_024939.3	NM_024939.3:668	Endogenous
EXO1	DNA Damage Repair;Cell Cycle	NM_006027.3	NM_006027.3:820	Endogenous
EZH2	Immortality & Stemness;Epigenetic & Transcriptional Regulation;EMT	NM_004456.4	NM_004456.4:1596	Endogenous
FAM30A		NR_026800.2	NR_026800.2:9125	Endogenous
FAM83A	EGFR Signaling	NM_207006.2	NM_207006.2:2072	Endogenous
FANCA	DNA Damage Repair	NM_001018112.1	NM_001018112.1:580	Endogenous
FANCD2	p53 Signaling;DNA Damage Repair	NM_001018115.1	NM_001018115.1:750	Endogenous
FANCI	p53 Signaling;DNA Damage Repair	NM_001113378.1	NM_001113378.1:541	Endogenous
FAS	TNF Superfamily;Apoptosis	NM_000043.3	NM_000043.3:90	Endogenous
FASLG	TNF Superfamily;Myc;Apoptosis	NM_000639.2	NM_000639.2:605	Endogenous
FBLIM1	Cell Adhesion & Motility	NM_001024215.1	NM_001024215.1:872	Endogenous
FBLN2	TGF-beta Signaling;ECM Remodeling & Metastasis	NM_001004019.1	NM_001004019.1:3440	Endogenous
FBN1	TGF-beta Signaling;ECM Remodeling & Metastasis	NM_000138.4	NM_000138.4:8578	Endogenous
FCAR	Inflammation	NM_133278.2	NM_133278.2:750	Endogenous
FCGR3A/B	Inflammation	NM_000570.4	NM_000570.4:255	Endogenous
FCRL2	B-cell Function	NM_001159488.1	NM_001159488.1:132	Endogenous
FEN1	Immortality & Stemness;DNA Damage Repair;Cell Cycle	NM_004111.4	NM_004111.4:425	Endogenous
FGF7	MAPK Signaling;FGFR Signaling	NM_002009.3	NM_002009.3:658	Endogenous
FGFBP1	FGFR Signaling	NM_005130.4	NM_005130.4:585	Endogenous
FGFR1	FGFR Signaling;EMT	NM_001174064.1	NM_001174064.1:1756	Endogenous
FGFR2	FGFR Signaling	NM_000141.4	NM_000141.4:2704	Endogenous
FGFR3	FGFR Signaling	NM_000142.4	NM_000142.4:1532	Endogenous
FLT1	VEGF Signaling;HIF1 Signaling	NM_002019.4	NM_002019.4:530	Endogenous
FLT3	MAPK Signaling	NM_004119.2	NM_004119.2:336	Endogenous
FLT4	VEGF Signaling;Cell Adhesion & Motility	NM_182925.4	NM_182925.4:2948	Endogenous
FMOD	TGF-beta Signaling;ECM Remodeling & Metastasis	NM_002023.5	NM_002023.5:149	Endogenous
FOLH1	Tumor Antigen	NM_004476.1	NM_004476.1:695	Endogenous
FOS	TCR Signaling	NM_005252.3	NM_005252.3:301	Endogenous
FOXA1	Estrogen Signaling;EMT	NM_004496.5	NM_004496.5:1132	Endogenous
FOXM1	EMT;Cell Cycle	NM_001243088.1	NM_001243088.1:893	Endogenous
FOXP1	Androgen Signaling	NM_032682.5	NM_032682.5:1276	Endogenous
FOXP3		NM_014009.3	NM_014009.3:1230	Endogenous
FPR1	Inflammation	NM_002029.3	NM_002029.3:625	Endogenous
FRMD6	Hippo Signaling	NM_152330.3	NM_152330.3:1748	Endogenous
FSTL1	Hippo Signaling	NM_007085.4	NM_007085.4:701	Endogenous
FZD1	Wnt Signaling;Notch Signaling	NM_003505.2	NM_003505.2:1141	Endogenous
FZD4	Wnt Signaling	NM_012193.3	NM_012193.3:417	Endogenous
FZD7	Wnt Signaling;Notch Signaling	NM_003507.1	NM_003507.1:1600	Endogenous
FZD8	Wnt Signaling	NM_031866.1	NM_031866.1:890	Endogenous
GABARAP	Autophagy	NM_007278.1	NM_007278.1:233	Endogenous
GABPA	Nrf2 & Oxidative Stress;Glucose Metabolism	NM_001197297.1	NM_001197297.1:952	Endogenous
GALNT3	FGFR Signaling	NM_004482.3	NM_004482.3:655	Endogenous
GLUD1	Glutamine Metabolism;Glucose Metabolism	NM_005271.2	NM_005271.2:2680	Endogenous
GLUD2	Glutamine Metabolism;Glucose Metabolism	NM_012084.3	NM_012084.3:1871	Endogenous
GLUL	Glutamine Metabolism	NM_002065.6	NM_002065.6:1485	Endogenous
GMPS	mTOR Signaling	NM_003875.2	NM_003875.2:385	Endogenous
GNAI3	Inflammation;Estrogen Signaling	NM_006496.3	NM_006496.3:760	Endogenous
GNLY	Cytotoxicity	NM_012483.3	NM_012483.3:540	Endogenous
GPNMB	Tumor Antigen	NM_001005340.1	NM_001005340.1:600	Endogenous
GPT	Glutamine Metabolism	NM_005309.2	NM_005309.2:431	Endogenous
GPX1	Nrf2 & Oxidative Stress	NM_000581.2	NM_000581.2:588	Endogenous
GRAP2	TCR Signaling	NM_001291826.1	NM_001291826.1:848	Endogenous
GRB7	PDGF Signaling;ERBB2 Signaling	NM_001242443.1	NM_001242443.1:1301	Endogenous
GREM1	TGF-beta Signaling;EMT	NM_013372.5	NM_013372.5:575	Endogenous
GRHL2	EMT	NM_024915.3	NM_024915.3:639	Endogenous
GSK3B	PI3K-Akt Signaling;Hedgehog;EMT	NM_001146156.1	NM_001146156.1:1686	Endogenous
GSR	Nrf2 & Oxidative Stress;mTOR Signaling;Androgen Signaling	NM_000637.2	NM_000637.2:1525	Endogenous
GSTM4	Nrf2 & Oxidative Stress;Inflammation	NM_000850.4	NM_000850.4:60	Endogenous
GTSE1	p53 Signaling;Cell Cycle	NM_016426.5	NM_016426.5:305	Endogenous
GZMA	Cytotoxicity	NM_006144.3	NM_006144.3:215	Endogenous
GZMB	Cytotoxicity;Apoptosis	NM_004131.4	NM_004131.4:621	Endogenous
GZMH	Cytotoxicity	NM_033423.3	NM_033423.3:705	Endogenous
GZMK	Cytotoxicity	NM_002104.2	NM_002104.2:634	Endogenous
H2AX	DNA Damage Repair	NM_002105.2	NM_002105.2:98	Endogenous
HAVCR2	T-cell Exhaustion;T-cell Costimulation;Inflammation	NM_032782.3	NM_032782.3:955	Endogenous
HCK	Inflammation	NM_001172129.1	NM_001172129.1:325	Endogenous
HDAC1	Notch Signaling;Epigenetic & Transcriptional Regulation;EMT;Androgen Signaling	NM_004964.3	NM_004964.3:1180	Endogenous
HDC		NM_002112.3	NM_002112.3:1646	Endogenous
HGF	MET Signaling;MAPK Signaling;EMT	NM_000601.4	NM_000601.4:315	Endogenous
HIF1A	T-cell Exhaustion;HIF1 Signaling;EMT	NM_181054.2	NM_181054.2:930	Endogenous
HJURP	Cell Cycle	NM_018410.5	NM_018410.5:642	Endogenous
HK2	Myc;mTOR Signaling;HIF1 Signaling;Glucose Metabolism	NM_000189.4	NM_000189.4:2883	Endogenous
HLA-A	Interferon Response;Antigen Presentation	NM_002116.5	NM_002116.5:1000	Endogenous
HLA-B	Interferon Response;Antigen Presentation	NM_005514.6	NM_005514.6:1247	Endogenous
HLA-C	Interferon Response;Antigen Presentation	NM_002117.4	NM_002117.4:898	Endogenous
HLA-DQA1	Interferon Response;Antigen Presentation	NM_002122.3	NM_002122.3:258	Endogenous
HLA-DRB1	Interferon Response;Antigen Presentation	NM_002124.3	NM_002124.3:1016	Endogenous
HLA-E	Interferon Response;Antigen Presentation	NM_005516.5	NM_005516.5:1287	Endogenous
HMGA1	Senescence	NM_145902.2	NM_145902.2:906	Endogenous
HMOX1	Nrf2 & Oxidative Stress;HIF1 Signaling	NM_002133.2	NM_002133.2:781	Endogenous
HRAS	PDGF Signaling;MET Signaling;MAPK Signaling;FGFR Signaling;ERBB2 Signaling;EGFR Signaling	NM_005343.3	NM_005343.3:842	Endogenous
HSD11B1		NM_181755.2	NM_181755.2:590	Endogenous
HSPB1	VEGF Signaling;MAPK Signaling	NM_001540.3	NM_001540.3:681	Endogenous
HUWE1	Inflammation	NM_031407.7	NM_031407.7:11006	Endogenous
ICAM1	NF-kB Signaling;Interferon Response	NM_000201.2	NM_000201.2:2253	Endogenous
ICOS	TCR Signaling;T-cell Costimulation	NM_012092.3	NM_012092.3:591	Endogenous
IDH1	mTOR Signaling;Glucose Metabolism	NM_005896.3	NM_005896.3:418	Endogenous
IDH2	Glucose Metabolism	NM_002168.2	NM_002168.2:642	Endogenous
IDO1	Myeloid Immune Evasion	NM_002164.5	NM_002164.5:52	Endogenous
IDO2	Myeloid Immune Evasion	NM_194294.2	NM_194294.2:712	Endogenous
IFNA1	Interferon Response	NM_024013.1	NM_024013.1:667	Endogenous
IFNAR1	Interferon Response	NM_000629.2	NM_000629.2:461	Endogenous
IFNAR2	Interferon Response	NM_000874.3	NM_000874.3:631	Endogenous
IFNG	TCR Signaling;Interferon Response	NM_000619.2	NM_000619.2:450	Endogenous
IFNGR2	Interferon Response	NM_005534.3	NM_005534.3:1963	Endogenous
IGF1R	Immortality & Stemness;EMT	NM_000875.3	NM_000875.3:976	Endogenous
IGFBP3	HIF1 Signaling	NM_000598.4	NM_000598.4:634	Endogenous
IKBKG	NF-kB Signaling	NM_001099856.4	NM_001099856.4:1719	Endogenous
IL10	TCR Signaling;Interleukin Signaling	NM_000572.2	NM_000572.2:240	Endogenous
IL10RA	Interleukin Signaling	NM_001558.2	NM_001558.2:150	Endogenous
IL11	TGF-beta Signaling;Interleukin Signaling	NM_000641.3	NM_000641.3:1723	Endogenous
IL12B	Interleukin Signaling	NM_002187.2	NM_002187.2:73	Endogenous
IL12RB1	Interleukin Signaling	NM_005535.1	NM_005535.1:448	Endogenous
IL15	Interleukin Signaling	NM_000585.4	NM_000585.4:715	Endogenous
IL15RA	Interleukin Signaling	NM_002189.2	NM_002189.2:503	Endogenous
IL21R	Interleukin Signaling	NM_021798.3	NM_021798.3:744	Endogenous
IL22RA2	Interleukin Signaling	NM_052962.2	NM_052962.2:950	Endogenous
IL27RA	Interleukin Signaling	NM_004843.3	NM_004843.3:1640	Endogenous
IL2RA	MAPK Signaling;Interleukin Signaling	NM_000417.2	NM_000417.2:1222	Endogenous
IL2RB	MAPK Signaling;Interleukin Signaling	NM_000878.2	NM_000878.2:1980	Endogenous
IL2RG	MAPK Signaling;Interleukin Signaling	NM_000206.1	NM_000206.1:595	Endogenous
IL3RA	MAPK Signaling;Interleukin Signaling	NM_002183.2	NM_002183.2:745	Endogenous
IL4R	Interleukin Signaling	NM_000418.2	NM_000418.2:950	Endogenous
IL6	Senescence;MAPK Signaling;Interleukin Signaling;EMT	NM_000600.3	NM_000600.3:484	Endogenous
IL6ST	Interleukin Signaling	NM_002184.2	NM_002184.2:2505	Endogenous
IL7	Interleukin Signaling	NM_001199886.1	NM_001199886.1:652	Endogenous
IL7R	Interleukin Signaling	NM_002185.3	NM_002185.3:1355	Endogenous
IL9R	Interleukin Signaling	XM_011531151.1	XM_011531151.1:802	Endogenous
INHBA	TGF-beta Signaling	NM_002192.2	NM_002192.2:1914	Endogenous
IQGAP1	TGF-beta Signaling;MAPK Signaling	NM_003870.3	NM_003870.3:820	Endogenous
IRF1	Interferon Response	NM_002198.2	NM_002198.2:557	Endogenous
IRF3	Interferon Response	NM_001197122.1	NM_001197122.1:607	Endogenous
IRF4	Interferon Response	NM_002460.1	NM_002460.1:325	Endogenous
IRF7	Interferon Response	NM_004029.2	NM_004029.2:1705	Endogenous
ITGA1	ECM Remodeling & Metastasis;Cell Adhesion & Motility	NM_181501.1	NM_181501.1:502	Endogenous
ITGA11	ECM Remodeling & Metastasis;Cell Adhesion & Motility	NM_001004439.1	NM_001004439.1:3320	Endogenous
ITGA5	ECM Remodeling & Metastasis;Cell Adhesion & Motility	NM_002205.2	NM_002205.2:2628	Endogenous
ITGA8	ECM Remodeling & Metastasis;Cell Adhesion & Motility	NM_003638.3	NM_003638.3:1659	Endogenous
ITGAL	Inflammation;Cell Adhesion & Motility	NM_002209.2	NM_002209.2:3905	Endogenous
ITGAM	Inflammation;Cell Adhesion & Motility	NM_000632.3	NM_000632.3:1400	Endogenous
ITGAV	Inflammation;ECM Remodeling & Metastasis;Cell Adhesion & Motility;Androgen Signaling	NM_001144999.2	NM_001144999.2:2701	Endogenous
ITGAX	Inflammation;ECM Remodeling & Metastasis;Cell Adhesion & Motility	NM_000887.4	NM_000887.4:561	Endogenous
ITGB1	TGF-beta Signaling;MET Signaling;Inflammation;EMT;ECM Remodeling & Metastasis;Cell Adhesion & Motility	NM_002211.3	NM_002211.3:534	Endogenous
ITGB2	mTOR Signaling;Inflammation;Hippo Signaling;Cell Adhesion & Motility	NM_000211.3	NM_000211.3:1412	Endogenous
ITGB3	MAPK Signaling;Inflammation;ECM Remodeling & Metastasis;Cell Adhesion & Motility	NM_000212.2	NM_000212.2:4485	Endogenous
ITGB5	Hippo Signaling;ECM Remodeling & Metastasis;Cell Adhesion & Motility	NM_002213.3	NM_002213.3:2560	Endogenous
ITGB6	ECM Remodeling & Metastasis;Cell Adhesion & Motility	NM_001282353.2	NM_001282353.2:1290	Endogenous
ITGB8	ECM Remodeling & Metastasis;Cell Adhesion & Motility	NM_002214.2	NM_002214.2:2609	Endogenous
ITK	TCR Signaling;Inflammation	NM_005546.3	NM_005546.3:1019	Endogenous
ITPR1	Senescence	NM_001099952.3	NM_001099952.3:5573	Endogenous
ITPR3	Senescence	NM_002224.4	NM_002224.4:3296	Endogenous
JAG1	Wnt Signaling;TGF-beta Signaling;Notch Signaling	NM_000214.2	NM_000214.2:3509	Endogenous
JAK1	MAPK Signaling;JAK-STAT Signaling;Interferon Response	NM_002227.1	NM_002227.1:285	Endogenous
JAK2	MAPK Signaling;JAK-STAT Signaling;Interferon Response;EMT	NM_004972.2	NM_004972.2:455	Endogenous
JAK3	MAPK Signaling;JAK-STAT Signaling	NM_000215.2	NM_000215.2:1715	Endogenous
JMJD1C	Epigenetic & Transcriptional Regulation	NM_032776.1	NM_032776.1:4820	Endogenous
JUN	TCR Signaling;MAPK Signaling;EMT	NM_002228.4	NM_002228.4:1542	Endogenous
JUP	Cell Adhesion & Motility	NM_001352773.1	NM_001352773.1:849	Endogenous
KAT2B	Notch Signaling;Estrogen Signaling;Epigenetic & Transcriptional Regulation	NM_003884.4	NM_003884.4:1180	Endogenous
KAT6A	Epigenetic & Transcriptional Regulation	NM_001099412.1	NM_001099412.1:971	Endogenous
KAT6B	Epigenetic & Transcriptional Regulation	NM_012330.1	NM_012330.1:4630	Endogenous
KDM1A	Estrogen Signaling;Epigenetic & Transcriptional Regulation;EMT	NM_015013.4	NM_015013.4:714	Endogenous
KDM3B	Epigenetic & Transcriptional Regulation	NM_016604.3	NM_016604.3:535	Endogenous
KDM5A	Epigenetic & Transcriptional Regulation	NM_001042603.3	NM_001042603.3:846	Endogenous
KDM6A	Epigenetic & Transcriptional Regulation	NM_021140.2	NM_021140.2:2590	Endogenous
KDR	VEGF Signaling	NM_002253.2	NM_002253.2:336	Endogenous
KEAP1	Nrf2 & Oxidative Stress	NM_012289.4	NM_012289.4:1444	Endogenous
KIF20A	Cell Cycle	NM_005733.2	NM_005733.2:1209	Endogenous
KIF23	Cell Cycle	NM_138555.4	NM_138555.4:1387	Endogenous
KIF2C	Cell Cycle	NM_006845.2	NM_006845.2:1020	Endogenous
KIR2DL3	Cytotoxicity	NM_015868.2	NM_015868.2:145	Endogenous
KIR2DL4	Cytotoxicity	NM_001080770.1	NM_001080770.1:841	Endogenous
KIR2DS4	Cytotoxicity	NM_178228.2	NM_178228.2:380	Endogenous
KIR3DL1	Cytotoxicity	NM_001322168.1	NM_001322168.1:466	Endogenous
KIR3DL2	Cytotoxicity	NM_006737.2	NM_006737.2:884	Endogenous
KIT	MAPK Signaling	NM_000222.2	NM_000222.2:802	Endogenous
KLF5	Epigenetic & Transcriptional Regulation	NM_001730.3	NM_001730.3:1342	Endogenous
KLK2	ECM Remodeling & Metastasis;Androgen Signaling	NM_005551.4	NM_005551.4:550	Endogenous
KLK3	Tumor Antigen;Androgen Signaling	NM_001030049.1	NM_001030049.1:433	Endogenous
KLK4	Androgen Signaling	NM_004917.3	NM_004917.3:368	Endogenous
KLRB1	Cytotoxicity	NM_002258.2	NM_002258.2:85	Endogenous
KLRD1	Cytotoxicity	NM_002262.3	NM_002262.3:393	Endogenous
KLRG1	T-cell Exhaustion;Cytotoxicity	NM_001329099.1	NM_001329099.1:462	Endogenous
KLRK1	Cytotoxicity	NM_007360.3	NM_007360.3:522	Endogenous
KMT2A	Epigenetic & Transcriptional Regulation	NM_005933.3	NM_005933.3:6379	Endogenous
KMT2D	Epigenetic & Transcriptional Regulation	NM_003482.3	NM_003482.3:8455	Endogenous
KPNA2	Interferon Response;Estrogen Signaling;DNA Damage Repair	NM_002266.2	NM_002266.2:1280	Endogenous
KRAS	MAPK Signaling;Immortality & Stemness;EMT	NM_004985.3	NM_004985.3:1790	Endogenous
KRT16	Estrogen Signaling	NM_005557.3	NM_005557.3:1379	Endogenous
KRT17	Estrogen Signaling	NM_000422.2	NM_000422.2:514	Endogenous
LAG3	T-cell Exhaustion;T-cell Costimulation;Antigen Presentation	NM_002286.5	NM_002286.5:1736	Endogenous
LAIR1	Inflammation	NM_001289023.2	NM_001289023.2:864	Endogenous
LAMA2	MET Signaling;ECM Remodeling & Metastasis;Cell Adhesion & Motility	NM_000426.3	NM_000426.3:1964	Endogenous
LAMA4	MET Signaling;ECM Remodeling & Metastasis;Cell Adhesion & Motility	NM_001105206.2	NM_001105206.2:406	Endogenous
LAMB1	MET Signaling;ECM Remodeling & Metastasis;Cell Adhesion & Motility	NM_002291.2	NM_002291.2:5604	Endogenous
LAMB3	TGF-beta Signaling;MET Signaling;ECM Remodeling & Metastasis;Cell Adhesion & Motility	NM_000228.2	NM_000228.2:3350	Endogenous
LAMC1	MET Signaling;ECM Remodeling & Metastasis;Cell Adhesion & Motility	NM_002293.3	NM_002293.3:4915	Endogenous
LAMC2	MET Signaling;ECM Remodeling & Metastasis;Cell Adhesion & Motility	NM_005562.2	NM_005562.2:1027	Endogenous
LAMTOR1	mTOR Signaling	NM_017907.2	NM_017907.2:344	Endogenous
LAMTOR2	mTOR Signaling;MAPK Signaling	NM_001145264.2	NM_001145264.2:102	Endogenous
LAMTOR4	mTOR Signaling	NM_001008395.4	NM_001008395.4:140	Endogenous
LAMTOR5	mTOR Signaling	NM_006402.2	NM_006402.2:141	Endogenous
LAT	TCR Signaling;NF-kB Signaling	NM_001014987.1	NM_001014987.1:843	Endogenous
LATS1	Hippo Signaling	NM_004690.2	NM_004690.2:1090	Endogenous
LCK	TCR Signaling;NF-kB Signaling;Inflammation	NM_005356.4	NM_005356.4:1723	Endogenous
LCN2	Inflammation;EMT	NM_005564.3	NM_005564.3:505	Endogenous
LDHA	Myc;mTOR Signaling;HIF1 Signaling;Glucose Metabolism	NM_001135239.1	NM_001135239.1:1053	Endogenous
LIG1	Immortality & Stemness;DNA Damage Repair;Cell Cycle	NM_000234.2	NM_000234.2:1170	Endogenous
LILRB2	Inflammation	NM_001278405.1	NM_001278405.1:256	Endogenous
LIN9	Cell Cycle	NM_001366238.1	NM_001366238.1:1626	Endogenous
LMNB1	Apoptosis	NM_005573.4	NM_005573.4:774	Endogenous
LOX	TGF-beta Signaling;EMT	NM_002317.5	NM_002317.5:1518	Endogenous
LRRC32	TGF-beta Signaling	NM_005512.2	NM_005512.2:3852	Endogenous
LTA	NF-kB Signaling;Inflammation	NM_000595.3	NM_000595.3:417	Endogenous
LTB	NF-kB Signaling;Inflammation	NM_002341.1	NM_002341.1:330	Endogenous
LTBP1	TGF-beta Signaling;ECM Remodeling & Metastasis	NM_000627.3	NM_000627.3:1970	Endogenous
LTBR	NF-kB Signaling;Inflammation;HIF1 Signaling	XM_006718983.2	XM_006718983.2:680	Endogenous
LY96	NF-kB Signaling	NM_001195797.1	NM_001195797.1:135	Endogenous
LYN	NF-kB Signaling;Inflammation	NM_002350.3	NM_002350.3:700	Endogenous
MAFG	Nrf2 & Oxidative Stress	NM_002359.4	NM_002359.4:1873	Endogenous
MAGEC1	Tumor Antigen	NM_005462.4	NM_005462.4:338	Endogenous
MAGEC2	Tumor Antigen	NM_016249.3	NM_016249.3:327	Endogenous
MALL	MAPK Signaling	NM_005434.5	NM_005434.5:360	Endogenous
MAML2	Notch Signaling	NM_032427.1	NM_032427.1:4125	Endogenous
MAP2K1	MAPK Signaling	NM_002755.3	NM_002755.3:1060	Endogenous
MAP2K2	MAPK Signaling	NM_030662.3	NM_030662.3:375	Endogenous
MAP3K14	NF-kB Signaling;MAPK Signaling	NM_003954.1	NM_003954.1:620	Endogenous
MAP3K7	NF-kB Signaling;MAPK Signaling	NM_003188.3	NM_003188.3:1178	Endogenous
MAPK1	MAPK Signaling;FGFR Signaling;EMT	NM_138957.2	NM_138957.2:644	Endogenous
MAPK13	VEGF Signaling;MAPK Signaling	NM_002754.3	NM_002754.3:1050	Endogenous
MAPK14	VEGF Signaling;Senescence;MAPK Signaling;Glucose Metabolism	NM_139014.2	NM_139014.2:590	Endogenous
MAPK3	MAPK Signaling;Interferon Response;FGFR Signaling;EMT	NM_001040056.3	NM_001040056.3:939	Endogenous
MAPK8	MAPK Signaling;Apoptosis	NM_002750.2	NM_002750.2:1047	Endogenous
MCL1	JAK-STAT Signaling	NM_021960.5	NM_021960.5:644	Endogenous
MCM2	mTOR Signaling;Cell Cycle	NM_004526.4	NM_004526.4:1566	Endogenous
MCM4	Myc;mTOR Signaling;Cell Cycle	NM_182746.1	NM_182746.1:1200	Endogenous
MDM2	Senescence;p53 Signaling;Cell Cycle	NM_006878.3	NM_006878.3:919	Endogenous
MET	MET Signaling;MAPK Signaling;EMT	NM_000245.2	NM_000245.2:1488	Endogenous
MGA	Myc	NM_001080541.2	NM_001080541.2:7507	Endogenous
MKI67	Cell Cycle	NM_002417.2	NM_002417.2:2005	Endogenous
MLANA	Tumor Antigen	NM_005511.1	NM_005511.1:246	Endogenous
MLH1	DNA Damage Repair	NM_000249.2	NM_000249.2:1605	Endogenous
MLST8	Autophagy	NM_001199173.1	NM_001199173.1:810	Endogenous
MMP9	EMT;ECM Remodeling & Metastasis	NM_004994.2	NM_004994.2:2011	Endogenous
MNDA	Inflammation	NM_002432.1	NM_002432.1:787	Endogenous
MS4A1	B-cell Function	NM_021950.3	NM_021950.3:161	Endogenous
MS4A2	Myeloid Immune Evasion	NM_000139.3	NM_000139.3:126	Endogenous
MS4A4A	Myeloid Immune Evasion	NM_001243266.1	NM_001243266.1:692	Endogenous
MSH2	DNA Damage Repair	NM_000251.1	NM_000251.1:2514	Endogenous
MSLN	Tumor Antigen	NM_005823.5	NM_005823.5:1714	Endogenous
MST1R	Myeloid Immune Evasion	NM_002447.2	NM_002447.2:1995	Endogenous
MTHFD2	mTOR Signaling	NM_006636.3	NM_006636.3:1005	Endogenous
MTOR	mTOR Signaling;EMT;Autophagy	NM_004958.3	NM_004958.3:3444	Endogenous
MUC1	EMT	NM_001044392.2	NM_001044392.2:466	Endogenous
MUC16	Tumor Antigen	NM_024690.2	NM_024690.2:41510	Endogenous
MX1	Interferon Response	NM_001144925.2	NM_001144925.2:1369	Endogenous
MYB	Estrogen Signaling	NM_001130172.2	NM_001130172.2:826	Endogenous
MYBL2	Cell Cycle	NM_002466.4	NM_002466.4:1204	Endogenous
MYC	Myc;MAPK Signaling;Immortality & Stemness;Epigenetic & Transcriptional Regulation;EMT	NM_002467.3	NM_002467.3:1615	Endogenous
MYD88	NF-kB Signaling;Inflammation	NM_002468.3	NM_002468.3:2145	Endogenous
MYL9	Cell Adhesion & Motility	NM_181526.2	NM_181526.2:364	Endogenous
NANOG	Immortality & Stemness;EMT	NM_024865.2	NM_024865.2:380	Endogenous
NBL1	TGF-beta Signaling	NM_182744.3	NM_182744.3:1842	Endogenous
NCAPG	Cell Cycle	NM_022346.4	NM_022346.4:446	Endogenous
NCF1	Nrf2 & Oxidative Stress	NM_000265.5	NM_000265.5:370	Endogenous
NCF2	Nrf2 & Oxidative Stress	NM_001127651.2	NM_001127651.2:290	Endogenous
NCK1	TCR Signaling;PDGF Signaling	NM_006153.3	NM_006153.3:377	Endogenous
NCOA2	Glucose Metabolism;Estrogen Signaling	NM_006540.4	NM_006540.4:1090	Endogenous
NCOR1	Glucose Metabolism;Epigenetic & Transcriptional Regulation;Androgen Signaling	NM_001190438.1	NM_001190438.1:2045	Endogenous
NCR1	Cytotoxicity	NM_001145457.2	NM_001145457.2:409	Endogenous
NDUFA2	Glucose Metabolism	NM_002488.4	NM_002488.4:412	Endogenous
NDUFB1	Glucose Metabolism	NM_004545.4	NM_004545.4:139	Endogenous
NEIL3	DNA Damage Repair	NM_018248.2	NM_018248.2:974	Endogenous
NEK2	Cell Cycle	NM_001204182.1	NM_001204182.1:1094	Endogenous
NF1	MAPK Signaling;Hedgehog	NM_000267.3	NM_000267.3:1260	Endogenous
NFAM1	Inflammation	NM_145912.5	NM_145912.5:5290	Endogenous
NFATC2	TCR Signaling	NM_173091.2	NM_173091.2:1840	Endogenous
NFE2L2	Nrf2 & Oxidative Stress	NM_006164.3	NM_006164.3:995	Endogenous
NFKB1	Senescence;NF-kB Signaling;EMT	NM_003998.3	NM_003998.3:2920	Endogenous
NFKB2	NF-kB Signaling	NM_001077494.3	NM_001077494.3:1986	Endogenous
NKG7	Cytotoxicity	NM_005601.3	NM_005601.3:633	Endogenous
NKX3-1	Androgen Signaling	NM_006167.3	NM_006167.3:552	Endogenous
NME1	Myc	NM_000269.2	NM_000269.2:462	Endogenous
NOS2	Myeloid Immune Evasion;Inflammation;HIF1 Signaling	NM_000625.4	NM_000625.4:1005	Endogenous
NOS3	VEGF Signaling;HIF1 Signaling;Estrogen Signaling	NM_001160111.1	NM_001160111.1:364	Endogenous
NOTCH3	Notch Signaling	NM_000435.2	NM_000435.2:5284	Endogenous
NRAS	PDGF Signaling;MET Signaling;MAPK Signaling;FGFR Signaling;ERBB2 Signaling;EGFR Signaling	NM_002524.4	NM_002524.4:2168	Endogenous
NSD1	Epigenetic & Transcriptional Regulation	NM_022455.4	NM_022455.4:3140	Endogenous
NT5E	Myeloid Immune Evasion	NM_002526.3	NM_002526.3:3526	Endogenous
NUDT2	Nrf2 & Oxidative Stress	NM_001161.5	NM_001161.5:506	Endogenous
NUF2	Cell Cycle	NM_145697.2	NM_145697.2:387	Endogenous
OAS1	Interferon Response	NM_001032409.1	NM_001032409.1:805	Endogenous
OAS2	Interferon Response	NM_016817.2	NM_016817.2:380	Endogenous
OAS3	Interferon Response	NM_006187.3	NM_006187.3:2354	Endogenous
OSM	Inflammation	NM_020530.4	NM_020530.4:580	Endogenous
OSMR	Inflammation	NM_003999.2	NM_003999.2:710	Endogenous
P4HA2	HIF1 Signaling	NM_001017973.1	NM_001017973.1:1748	Endogenous
P4HB	Nrf2 & Oxidative Stress;Hedgehog	NM_000918.4	NM_000918.4:1091	Endogenous
PA2G4	Myc;Inflammation	NM_006191.2	NM_006191.2:680	Endogenous
PAK2	TCR Signaling;MAPK Signaling;Cell Adhesion & Motility	NM_002577.4	NM_002577.4:629	Endogenous
PARD3	Hippo Signaling;Cell Adhesion & Motility	NM_019619.3	NM_019619.3:3035	Endogenous
PARP1	NF-kB Signaling;DNA Damage Repair	NM_001618.3	NM_001618.3:1511	Endogenous
PARP2	DNA Damage Repair	NM_005484.3	NM_005484.3:746	Endogenous
PARP3	DNA Damage Repair	NM_005485.4	NM_005485.4:566	Endogenous
PARVA	Cell Adhesion & Motility	NM_018222.5	NM_018222.5:481	Endogenous
PBRM1	Epigenetic & Transcriptional Regulation	NM_018313.4	NM_018313.4:206	Endogenous
PCLAF	DNA Damage Repair	NM_014736.4	NM_014736.4:235	Endogenous
PCNA	Immortality & Stemness;DNA Damage Repair;Cell Cycle	NM_182649.1	NM_182649.1:215	Endogenous
PDCD1	TCR Signaling;T-cell Exhaustion;T-cell Costimulation	NM_005018.1	NM_005018.1:175	Endogenous
PDCD1LG2	T-cell Costimulation	NM_025239.3	NM_025239.3:235	Endogenous
PDGFB	TGF-beta Signaling;PDGF Signaling;MAPK Signaling	NM_002608.2	NM_002608.2:1941	Endogenous
PDGFRA	PDGF Signaling;MAPK Signaling	NM_006206.3	NM_006206.3:1925	Endogenous
PDGFRB	PDGF Signaling;MAPK Signaling	NM_002609.3	NM_002609.3:460	Endogenous
PDK1	mTOR Signaling;HIF1 Signaling;Glucose Metabolism	NM_002610.3	NM_002610.3:401	Endogenous
PDLIM5	Androgen Signaling	NM_001256428.2	NM_001256428.2:728	Endogenous
PDPK1	Cell Adhesion & Motility	NM_002613.5	NM_002613.5:1056	Endogenous
PFKFB3	HIF1 Signaling;Glucose Metabolism	NM_004566.3	NM_004566.3:1925	Endogenous
PFKP	HIF1 Signaling;Glucose Metabolism	NM_002627.4	NM_002627.4:1238	Endogenous
PGF	Cell Adhesion & Motility	NM_002632.5	NM_002632.5:621	Endogenous
PGK1	mTOR Signaling;HIF1 Signaling;Glucose Metabolism	NM_000291.3	NM_000291.3:964	Endogenous
PHB	Myc;MAPK Signaling;Androgen Signaling	NM_002634.2	NM_002634.2:1270	Endogenous
PIK3CA	PI3K-Akt Signaling;PDGF Signaling;MET Signaling;FGFR Signaling;ERBB2 Signaling;EMT;EGFR Signaling	NM_006218.2	NM_006218.2:3296	Endogenous
PIK3CB	PI3K-Akt Signaling;PDGF Signaling	NM_001256045.1	NM_001256045.1:1112	Endogenous
PIK3CD	PI3K-Akt Signaling	NM_001350234.1	NM_001350234.1:664	Endogenous
PIK3R1	PI3K-Akt Signaling;PDGF Signaling;MET Signaling;FGFR Signaling;ERBB2 Signaling;EGFR Signaling	NM_001242466.1	NM_001242466.1:889	Endogenous
PIK3R2	PI3K-Akt Signaling;PDGF Signaling	NM_005027.3	NM_005027.3:344	Endogenous
PIK3R3	PI3K-Akt Signaling	NM_001114172.1	NM_001114172.1:759	Endogenous
PIK3R4	PI3K-Akt Signaling;Autophagy	NM_014602.2	NM_014602.2:2160	Endogenous
PIK3R5	PI3K-Akt Signaling	NM_014308.3	NM_014308.3:3275	Endogenous
PKM	Inflammation;HIF1 Signaling;Glucose Metabolism	NM_001206796.2	NM_001206796.2:1533	Endogenous
PLA2G4A	VEGF Signaling	NM_024420.2	NM_024420.2:1670	Endogenous
PLAU	NF-kB Signaling;Inflammation	NM_002658.4	NM_002658.4:1066	Endogenous
PLCB3	Wnt Signaling;Estrogen Signaling	NM_000932.3	NM_000932.3:1220	Endogenous
PLCG2	VEGF Signaling;NF-kB Signaling	NM_002661.3	NM_002661.3:406	Endogenous
PLEK2	PI3K-Akt Signaling	NM_016445.3	NM_016445.3:359	Endogenous
PLK1	Myc;mTOR Signaling;Cell Cycle	NM_005030.3	NM_005030.3:491	Endogenous
PMAIP1	p53 Signaling;Apoptosis	NM_021127.2	NM_021127.2:275	Endogenous
PNOC		NM_001284244.1	NM_001284244.1:241	Endogenous
POLE	Immortality & Stemness;DNA Damage Repair;Cell Cycle	NM_006231.4	NM_006231.4:4973	Endogenous
POU5F1	Immortality & Stemness;EMT	NM_002701.4	NM_002701.4:947	Endogenous
PPAN	Myc	NM_020230.6	NM_020230.6:1688	Endogenous
PRDX1	Nrf2 & Oxidative Stress;mTOR Signaling	NM_002574.3	NM_002574.3:765	Endogenous
PRDX2	Nrf2 & Oxidative Stress	NM_005809.6	NM_005809.6:200	Endogenous
PRDX6	Nrf2 & Oxidative Stress	NM_004905.3	NM_004905.3:619	Endogenous
PRF1	Cytotoxicity	NM_001083116.1	NM_001083116.1:631	Endogenous
PRIM1	Immortality & Stemness;Cell Cycle	NM_000946.2	NM_000946.2:1041	Endogenous
PRKACA	MAPK Signaling;Hedgehog;Glucose Metabolism	NM_002730.3	NM_002730.3:266	Endogenous
PRKCA	PI3K-Akt Signaling;ERBB2 Signaling	NM_002737.2	NM_002737.2:818	Endogenous
PRKCB	NF-kB Signaling;HIF1 Signaling	NM_212535.2	NM_212535.2:1532	Endogenous
PSMB10	MAPK Signaling;Interferon Response;Hedgehog;Antigen Presentation	NM_002801.3	NM_002801.3:249	Endogenous
PSMB7	MAPK Signaling;Hedgehog;Antigen Presentation	NM_002799.4	NM_002799.4:20	Endogenous
PSMB9	MAPK Signaling;Interferon Response;Hedgehog;Antigen Presentation	NM_002800.4	NM_002800.4:394	Endogenous
PTCH1	Wnt Signaling;Hedgehog	NM_000264.5	NM_000264.5:4324	Endogenous
PTCH2	Hedgehog	NM_003738.4	NM_003738.4:1982	Endogenous
PTEN	PI3K-Akt Signaling;EMT	NM_000314.6	NM_000314.6:6696	Endogenous
PTGER1	Inflammation	NM_000955.2	NM_000955.2:885	Endogenous
PTGER2	Inflammation	NM_000956.3	NM_000956.3:834	Endogenous
PTGER3	Inflammation	NM_000957.2	NM_000957.2:895	Endogenous
PTGER4	Inflammation	NM_000958.2	NM_000958.2:975	Endogenous
PTGS2	TGF-beta Signaling;NF-kB Signaling;Myeloid Immune Evasion;Inflammation;EMT	NM_000963.1	NM_000963.1:495	Endogenous
PTPN6	TCR Signaling;JAK-STAT Signaling;Interferon Response	NM_002831.6	NM_002831.6:1246	Endogenous
PTPRC	TCR Signaling	NM_080921.3	NM_080921.3:99	Endogenous
RAC3	Wnt Signaling;Cell Adhesion & Motility	NM_001316307.1	NM_001316307.1:169	Endogenous
RAD51	DNA Damage Repair;Cell Cycle	NM_133487.3	NM_133487.3:1570	Endogenous
RAD51AP1	DNA Damage Repair	NM_006479.4	NM_006479.4:1075	Endogenous
RAD54B	DNA Damage Repair	NM_012415.2	NM_012415.2:826	Endogenous
RAD54L	DNA Damage Repair	NM_003579.4	NM_003579.4:2069	Endogenous
RAF1	MAPK Signaling;JAK-STAT Signaling;Cell Adhesion & Motility	NM_002880.2	NM_002880.2:1990	Endogenous
RASA1	PDGF Signaling;MAPK Signaling;Hedgehog	NM_002890.2	NM_002890.2:980	Endogenous
RB1	Senescence;Immortality & Stemness;Cell Cycle;Androgen Signaling	NM_000321.2	NM_000321.2:2769	Endogenous
RB1CC1	Autophagy	NM_001083617.1	NM_001083617.1:2922	Endogenous
RBBP5	Wnt Signaling;Epigenetic & Transcriptional Regulation	NM_005057.4	NM_005057.4:989	Endogenous
RBL1	TGF-beta Signaling;Cell Cycle	NM_002895.2	NM_002895.2:2915	Endogenous
RBX1	MAPK Signaling;HIF1 Signaling;Cell Cycle	NM_014248.3	NM_014248.3:183	Endogenous
REL	NF-kB Signaling	NM_002908.3	NM_002908.3:1472	Endogenous
RELB	NF-kB Signaling	NM_006509.3	NM_006509.3:956	Endogenous
RET	MAPK Signaling	NM_020630.4	NM_020630.4:1581	Endogenous
RFC2	Immortality & Stemness;Cell Cycle	NM_181471.3	NM_181471.3:483	Endogenous
RFC3	Immortality & Stemness;Cell Cycle	NM_002915.3	NM_002915.3:740	Endogenous
RFC4	Immortality & Stemness;Cell Cycle	NM_181573.2	NM_181573.2:1035	Endogenous
RICTOR	mTOR Signaling	NM_001285439.1	NM_001285439.1:117	Endogenous
RIMKLB	Glutamine Metabolism	NM_020734.2	NM_020734.2:1840	Endogenous
RNF111	DNA Damage Repair	NM_017610.6	NM_017610.6:925	Endogenous
ROCK1	EMT;Cell Adhesion & Motility	NM_005406.2	NM_005406.2:3796	Endogenous
ROCK2	Cell Adhesion & Motility	NM_001321643.2	NM_001321643.2:1952	Endogenous
RPA3	Immortality & Stemness;DNA Damage Repair;Cell Cycle	NM_002947.5	NM_002947.5:1196	Endogenous
RPTOR	mTOR Signaling;Autophagy	NM_001163034.1	NM_001163034.1:3139	Endogenous
RRAGC	mTOR Signaling	NM_001271851.1	NM_001271851.1:1166	Endogenous
RRM2	mTOR Signaling;Cell Cycle	NM_001034.1	NM_001034.1:490	Endogenous
RUNX1	Estrogen Signaling;Epigenetic & Transcriptional Regulation	NM_001001890.2	NM_001001890.2:1969	Endogenous
RUVBL1	Wnt Signaling;Immortality & Stemness;DNA Damage Repair;Cell Cycle	NM_003707.3	NM_003707.3:1105	Endogenous
S100A12	Inflammation	NM_005621.1	NM_005621.1:260	Endogenous
SAV1	Hippo Signaling	NM_021818.4	NM_021818.4:1088	Endogenous
SDC1	Interleukin Signaling;ECM Remodeling & Metastasis	NM_001006946.1	NM_001006946.1:980	Endogenous
SELL	Myeloid Immune Evasion;Inflammation	NM_000655.4	NM_000655.4:1872	Endogenous
SERPINB5	p53 Signaling	NM_002639.4	NM_002639.4:90	Endogenous
SERPINE1	Hippo Signaling;HIF1 Signaling;ECM Remodeling & Metastasis	NM_000602.4	NM_000602.4:577	Endogenous
SETD2	Epigenetic & Transcriptional Regulation	NM_014159.6	NM_014159.6:6160	Endogenous
SF3B1	Epigenetic & Transcriptional Regulation	NM_001005526.1	NM_001005526.1:74	Endogenous
SFN	Cell Cycle	NM_006142.3	NM_006142.3:579	Endogenous
SH2D1A		NM_001114937.2	NM_001114937.2:418	Endogenous
SH3PXD2A	TGF-beta Signaling	NM_014631.2	NM_014631.2:2273	Endogenous
SHH	Hedgehog;EMT	NM_001310462.2	NM_001310462.2:633	Endogenous
SIGLEC5	Inflammation	NM_003830.3	NM_003830.3:2082	Endogenous
SIGLEC9	Inflammation	NM_001198558.1	NM_001198558.1:1052	Endogenous
SIN3A	Epigenetic & Transcriptional Regulation	NM_001145357.2	NM_001145357.2:1421	Endogenous
SIRPA	Inflammation	NM_001040023.1	NM_001040023.1:3355	Endogenous
SKA1	Cell Cycle	NM_145060.4	NM_145060.4:163	Endogenous
SKIL	TGF-beta Signaling	NM_005414.5	NM_005414.5:812	Endogenous
SKP2	Wnt Signaling;Cell Cycle	NM_005983.2	NM_005983.2:615	Endogenous
SLC1A5	mTOR Signaling;Glutamine Metabolism	NM_001145144.1	NM_001145144.1:648	Endogenous
SLC2A1	mTOR Signaling;HIF1 Signaling;Glucose Metabolism	NM_006516.2	NM_006516.2:264	Endogenous
SLC7A5	mTOR Signaling	NM_003486.6	NM_003486.6:2011	Endogenous
SLIT2	Hippo Signaling	NM_004787.1	NM_004787.1:3909	Endogenous
SLPI	Inflammation	NM_003064.3	NM_003064.3:65	Endogenous
SMAD7	TGF-beta Signaling;Hippo Signaling;EMT	NM_005904.3	NM_005904.3:1375	Endogenous
SMC3	Estrogen Signaling;Cell Cycle	NM_005445.3	NM_005445.3:785	Endogenous
SMO	Hedgehog	NM_005631.5	NM_005631.5:2781	Endogenous
SMS	Androgen Signaling	NM_004595.2	NM_004595.2:1024	Endogenous
SNAI1	EMT	NM_005985.3	NM_005985.3:960	Endogenous
SNAI2	Hippo Signaling;EMT	NM_003068.5	NM_003068.5:254	Endogenous
SOCS1	JAK-STAT Signaling;Interferon Response	NM_003745.1	NM_003745.1:1022	Endogenous
SOCS3	JAK-STAT Signaling;Interferon Response	NM_003955.4	NM_003955.4:614	Endogenous
SOD1	Nrf2 & Oxidative Stress;DNA Damage Repair	NM_000454.4	NM_000454.4:164	Endogenous
SORD	Myc;mTOR Signaling;Androgen Signaling	NM_003104.5	NM_003104.5:1090	Endogenous
SOS1	PDGF Signaling;MET Signaling;MAPK Signaling;FGFR Signaling;ERBB2 Signaling;EGFR Signaling	NM_005633.3	NM_005633.3:3332	Endogenous
SOX2	Immortality & Stemness;Hippo Signaling;EMT	NM_003106.2	NM_003106.2:151	Endogenous
SOX7	Wnt Signaling;TGF-beta Signaling	NM_031439.4	NM_031439.4:1027	Endogenous
SPDEF	Androgen Signaling	XM_011514457.1	XM_011514457.1:1116	Endogenous
SPHK2	VEGF Signaling	NM_001204159.3	NM_001204159.3:1329	Endogenous
SPIB	B-cell Function	NM_003121.3	NM_003121.3:1029	Endogenous
SPINT1	MET Signaling;Epigenetic & Transcriptional Regulation	NM_001032367.2	NM_001032367.2:1260	Endogenous
SPINT2	MET Signaling	NM_001166103.1	NM_001166103.1:625	Endogenous
SQLE	mTOR Signaling	NM_003129.4	NM_003129.4:1353	Endogenous
SQSTM1	NF-kB Signaling;mTOR Signaling;Autophagy	NM_003900.5	NM_003900.5:459	Endogenous
SRC	PDGF Signaling;MET Signaling;MAPK Signaling;ERBB2 Signaling;EMT;EGFR Signaling	NM_005417.4	NM_005417.4:1132	Endogenous
SREBF1	Lipid Metabolism	NM_001005291.1	NM_001005291.1:1392	Endogenous
SRM	Myc	NM_003132.2	NM_003132.2:254	Endogenous
SSRP1	p53 Signaling	NM_003146.3	NM_003146.3:345	Endogenous
STAG2	Estrogen Signaling;Cell Cycle	NM_001042749.2	NM_001042749.2:1772	Endogenous
STAT1	PDGF Signaling;JAK-STAT Signaling;Interferon Response	NM_007315.3	NM_007315.3:239	Endogenous
STAT3	PDGF Signaling;MET Signaling;JAK-STAT Signaling;Immortality & Stemness;EMT	NM_003150.3	NM_003150.3:2936	Endogenous
STAT4	JAK-STAT Signaling	NM_001243835.1	NM_001243835.1:808	Endogenous
STING1	Interferon Response	NM_198282.1	NM_198282.1:725	Endogenous
STIP1	mTOR Signaling	NM_006819.3	NM_006819.3:100	Endogenous
STK3	Hippo Signaling	NM_006281.4	NM_006281.4:978	Endogenous
STK4	Hippo Signaling	NR_147975.1	NR_147975.1:111	Endogenous
SUPT16H	p53 Signaling	NM_007192.4	NM_007192.4:547	Endogenous
SYK	NF-kB Signaling;Interleukin Signaling	NM_003177.5	NM_003177.5:808	Endogenous
TAP1	Antigen Presentation	NM_000593.5	NM_000593.5:1000	Endogenous
TAP2	Antigen Presentation	NM_018833.2	NM_018833.2:912	Endogenous
TAPBP	Antigen Presentation	NM_003190.4	NM_003190.4:1082	Endogenous
TAZ	Hippo Signaling	NM_181313.4	NM_181313.4:433	Endogenous
TBRG4	Myc	NM_004749.2	NM_004749.2:1405	Endogenous
TBX21	T-cell Exhaustion	NM_013351.1	NM_013351.1:1380	Endogenous
TCF7	Wnt Signaling;T-cell Exhaustion	NM_003202.3	NM_003202.3:909	Endogenous
TCL1A		NM_001098725.1	NM_001098725.1:370	Endogenous
TCOF1	Myc	NM_000356.3	NM_000356.3:536	Endogenous
TEAD1	Hippo Signaling	NM_021961.5	NM_021961.5:1238	Endogenous
TEAD2	Hippo Signaling	NM_003598.2	NM_003598.2:1302	Endogenous
TEK	MAPK Signaling;HIF1 Signaling	NM_000459.4	NM_000459.4:1911	Endogenous
TERF2IP	Immortality & Stemness	NM_018975.4	NM_018975.4:809	Endogenous
TERT	Myc;Immortality & Stemness	NM_198253.2	NM_198253.2:3131	Endogenous
TET2	Epigenetic & Transcriptional Regulation	NM_001127208.2	NM_001127208.2:2882	Endogenous
TFDP1	TGF-beta Signaling;Cell Cycle	NM_007111.4	NM_007111.4:551	Endogenous
TGFB1	TGF-beta Signaling;EMT;ECM Remodeling & Metastasis	NM_000660.4	NM_000660.4:1473	Endogenous
TGFB2	TGF-beta Signaling;Hippo Signaling;EMT;ECM Remodeling & Metastasis	NM_001135599.3	NM_001135599.3:1972	Endogenous
TGFB3	TGF-beta Signaling;HIF1 Signaling;ECM Remodeling & Metastasis	NM_001329938.1	NM_001329938.1:262	Endogenous
TGFBR2	TGF-beta Signaling	NM_001024847.2	NM_001024847.2:870	Endogenous
TGM2	Hippo Signaling	NM_004613.2	NM_004613.2:590	Endogenous
THBS1	TGF-beta Signaling;PDGF Signaling;Myc;Hippo Signaling;ECM Remodeling & Metastasis	NM_003246.2	NM_003246.2:3816	Endogenous
THBS2	PDGF Signaling;ECM Remodeling & Metastasis	NM_003247.3	NM_003247.3:872	Endogenous
TIGIT	T-cell Exhaustion;T-cell Costimulation	NM_173799.2	NM_173799.2:1968	Endogenous
TIMELESS	DNA Damage Repair	NM_003920.5	NM_003920.5:398	Endogenous
TJP1	Hippo Signaling	NM_175610.2	NM_175610.2:4065	Endogenous
TLR3	Inflammation	NM_003265.2	NM_003265.2:37	Endogenous
TLR4	NF-kB Signaling;EMT	NR_024168.1	NR_024168.1:2575	Endogenous
TMPRSS2	Epigenetic & Transcriptional Regulation;Androgen Signaling	NM_005656.3	NM_005656.3:551	Endogenous
TNF	TNF Superfamily;TCR Signaling;NF-kB Signaling;EMT	NM_000594.3	NM_000594.3:1366	Endogenous
TNFAIP3	NF-kB Signaling	NM_001270508.1	NM_001270508.1:3240	Endogenous
TNFRSF17	TNF Superfamily	NM_001192.2	NM_001192.2:305	Endogenous
TNFRSF18	TNF Superfamily;T-cell Costimulation	NM_148901.1	NM_148901.1:282	Endogenous
TNFRSF4	TNF Superfamily;T-cell Costimulation	NM_003327.3	NM_003327.3:981	Endogenous
TNFRSF9	TNF Superfamily;T-cell Costimulation	NM_001561.5	NM_001561.5:567	Endogenous
TNFSF11	TNF Superfamily;NF-kB Signaling	NM_003701.2	NM_003701.2:490	Endogenous
TNFSF13B	TNF Superfamily;NF-kB Signaling	NM_001145645.2	NM_001145645.2:142	Endogenous
TNFSF14	TNF Superfamily;NF-kB Signaling	NM_003807.3	NM_003807.3:612	Endogenous
TNFSF8	TNF Superfamily	NM_001244.3	NM_001244.3:399	Endogenous
TNS1	Hippo Signaling	NM_022648.5	NM_022648.5:4583	Endogenous
TNS4	MET Signaling	NM_032865.5	NM_032865.5:541	Endogenous
TOP2A	Hippo Signaling;Cell Cycle	NM_001067.3	NM_001067.3:4233	Endogenous
TOX	T-cell Exhaustion	NM_014729.2	NM_014729.2:574	Endogenous
TOX2	T-cell Exhaustion	NM_001098798.1	NM_001098798.1:784	Endogenous
TOX3	T-cell Exhaustion	NM_001080430.4	NM_001080430.4:1450	Endogenous
TOX4	T-cell Exhaustion	NM_014828.2	NM_014828.2:1125	Endogenous
TP53	Senescence;p53 Signaling;Immortality & Stemness;Epigenetic & Transcriptional Regulation;EMT;DNA Damage Repair;Cell Cycle;Apoptosis	NM_000546.2	NM_000546.2:1330	Endogenous
TP73	p53 Signaling;Hippo Signaling;DNA Damage Repair	NM_005427.4	NM_005427.4:1042	Endogenous
TPD52	Androgen Signaling	NM_001025252.3	NM_001025252.3:647	Endogenous
TPI1	mTOR Signaling;HIF1 Signaling;Glucose Metabolism	NM_000365.5	NM_000365.5:153	Endogenous
TPSAB1/B2	ECM Remodeling & Metastasis	NM_003294.3	NM_003294.3:556	Endogenous
TPX2	Cell Cycle	NM_012112.4	NM_012112.4:764	Endogenous
TRAF1	NF-kB Signaling;Epigenetic & Transcriptional Regulation	NM_001190945.1	NM_001190945.1:712	Endogenous
TRAF6	NF-kB Signaling	NM_145803.1	NM_145803.1:865	Endogenous
TRAT1	TCR Signaling	NM_016388.3	NM_016388.3:578	Endogenous
TRRAP	Wnt Signaling;Epigenetic & Transcriptional Regulation	NM_003496.2	NM_003496.2:770	Endogenous
TSPAN1	MAPK Signaling	NM_005727.4	NM_005727.4:841	Endogenous
TTK	Cell Cycle	NM_003318.4	NM_003318.4:2434	Endogenous
TUBG1	mTOR Signaling;Cell Cycle	NM_001070.5	NM_001070.5:1219	Endogenous
TXN	Nrf2 & Oxidative Stress	NM_003329.2	NM_003329.2:55	Endogenous
TXN2	Nrf2 & Oxidative Stress	NM_012473.3	NM_012473.3:192	Endogenous
TXNRD2	Nrf2 & Oxidative Stress	NM_006440.3	NM_006440.3:495	Endogenous
TYROBP	Inflammation	NM_003332.3	NM_003332.3:188	Endogenous
UBE2C	Cell Cycle	NM_007019.2	NM_007019.2:445	Endogenous
UBE2T	DNA Damage Repair	NM_014176.1	NM_014176.1:50	Endogenous
UCHL5	mTOR Signaling	NM_001199261.3	NM_001199261.3:478	Endogenous
UGDH	Androgen Signaling	NM_003359.4	NM_003359.4:855	Endogenous
VAV1	TCR Signaling	NM_001258206.1	NM_001258206.1:803	Endogenous
VCP	Inflammation;Hedgehog;DNA Damage Repair	NM_007126.5	NM_007126.5:2112	Endogenous
VEGFA	VEGF Signaling;EMT	NM_001171623.1	NM_001171623.1:2212	Endogenous
VEGFB	VEGF Signaling	NM_003377.3	NM_003377.3:687	Endogenous
VEGFC	VEGF Signaling	NM_005429.4	NM_005429.4:588	Endogenous
VEGFD	VEGF Signaling	NM_004469.4	NM_004469.4:474	Endogenous
VWF	MAPK Signaling;ECM Remodeling & Metastasis	NM_000552.3	NM_000552.3:279	Endogenous
WASF2	VEGF Signaling	NM_006990.5	NM_006990.5:510	Endogenous
WEE1	Cell Cycle	NM_003390.4	NM_003390.4:922	Endogenous
WNT5A	Wnt Signaling;Notch Signaling;EMT	NM_003392.3	NM_003392.3:987	Endogenous
WRAP53	Immortality & Stemness;Cell Cycle	NM_001143991.2	NM_001143991.2:417	Endogenous
WWC1	Hippo Signaling	NM_015238.2	NM_015238.2:2146	Endogenous
WWTR1	Hippo Signaling;EMT	NM_001168278.1	NM_001168278.1:1050	Endogenous
XBP1	mTOR Signaling	NM_005080.2	NM_005080.2:440	Endogenous
XCL1/2	Inflammation;Chemokine Signaling	NM_002995.2	NM_002995.2:266	Endogenous
XRCC2	DNA Damage Repair	NM_005431.1	NM_005431.1:600	Endogenous
YAP1	Hippo Signaling;EMT	NM_001130145.2	NM_001130145.2:835	Endogenous
ZAP70	TCR Signaling;NF-kB Signaling	NM_001079.3	NM_001079.3:1175	Endogenous
ZEB1	Epigenetic & Transcriptional Regulation;EMT	NM_001128128.2	NM_001128128.2:2292	Endogenous
ZMYM2	Epigenetic & Transcriptional Regulation	NM_003453.5	NM_003453.5:3118	Endogenous
ABCF1		NM_001090.2	NM_001090.2:857	Housekeeping
DNAJC14		NM_032364.5	NM_032364.5:787	Housekeeping
ERCC3		NM_000122.1	NM_000122.1:1624	Housekeeping
G6PD		NM_000402.4	NM_000402.4:923	Housekeeping
GUSB		NM_000181.1	NM_000181.1:1350	Housekeeping
MRPL19		NM_014763.3	NM_014763.3:385	Housekeeping
NRDE2		NM_017970.3	NM_017970.3:3233	Housekeeping
OAZ1		NM_004152.2	NM_004152.2:313	Housekeeping
POLR2A		NM_000937.2	NM_000937.2:3775	Housekeeping
PSMC4		NM_006503.2	NM_006503.2:300	Housekeeping
PUM1		NM_001020658.1	NM_001020658.1:640	Housekeeping
SDHA		NM_004168.3	NM_004168.3:342	Housekeeping
SF3A1		NM_005877.4	NM_005877.4:1485	Housekeeping
STK11IP		NM_052902.2	NM_052902.2:565	Housekeeping
TBC1D10B		NM_015527.3	NM_015527.3:2915	Housekeeping
TBP		NM_001172085.1	NM_001172085.1:587	Housekeeping
TFRC		NM_003234.1	NM_003234.1:1220	Housekeeping
TLK2		NM_006852.3	NM_006852.3:2286	Housekeeping
TMUB2		NM_177441.2	NM_177441.2:1416	Housekeeping
UBB		NM_018955.3	NM_018955.3:1052	Housekeeping

## Sheet: Table S2
Probe Name	Annotations	Log2 (FC)	P value of: siTYRO3 vs. 6 Gy
ABCC4	Androgen Signaling	0,30	0,81241
FOXP1	Androgen Signaling	0,21	0,83564222
KLK4	Androgen Signaling	0,03	0,98151416
NKX3-1	Androgen Signaling	0,49	0,80813617
PDLIM5	Androgen Signaling	0,15	0,68887818
SMS	Androgen Signaling	0,23	0,77096742
SPDEF	Androgen Signaling	0,03	0,39924762
TPD52	Androgen Signaling	-0,24	0,7998929
UGDH	Androgen Signaling	-0,12	0,86235255
BCAP31	Antigen Presentation	0,02	0,97772974
TAP1	Antigen Presentation	0,18	0,39479899
TAP2	Antigen Presentation	0,37	0,06498472
TAPBP	Antigen Presentation	0,24	0,7686339
BAD	Apoptosis	0,05	0,82390577
LMNB1	Apoptosis	-0,16	0,2778911
ATG101	Autophagy	0,15	0,70106536
ATG2B	Autophagy	0,03	0,89645773
ATG4B	Autophagy	0,10	0,82400411
CHMP2A	Autophagy	0,07	0,88331842
EIF2AK3	Autophagy	0,19	0,40189421
ERN1	Autophagy	0,36	0,17098171
GABARAP	Autophagy	0,04	0,93559027
MLST8	Autophagy	-0,01	0,9544155
RB1CC1	Autophagy	-0,10	0,5177778
BLK	B-cell Function	0,03	0,39924762
CD19	B-cell Function	-1,35	0,10698741
CD22	B-cell Function	-0,76	0,485338
FCRL2	B-cell Function	0,36	0,47233501
MS4A1	B-cell Function	-0,91	0,53384101
SPIB	B-cell Function	0,34	0,38525453
CDH11	Cell Adhesion & Motility	0,06	0,98599207
CDH5	Cell Adhesion & Motility	0,75	0,38834292
CTNND1	Cell Adhesion & Motility	0,12	0,86798614
DOCK1	Cell Adhesion & Motility	0,26	0,52719843
FBLIM1	Cell Adhesion & Motility	0,02	0,98407495
JUP	Cell Adhesion & Motility	0,29	0,67038292
MYL9	Cell Adhesion & Motility	0,22	0,85799921
PARVA	Cell Adhesion & Motility	0,08	0,92516887
PDPK1	Cell Adhesion & Motility	0,17	0,64286721
PGF	Cell Adhesion & Motility	0,05	0,87813836
ROCK2	Cell Adhesion & Motility	0,05	0,92551887
AURKB	Cell Cycle	0,23	0,58361584
BUB1B	Cell Cycle	-0,29	0,42849153
CCNB1	Cell Cycle	-0,57	0,47084799
CCNB2	Cell Cycle	-0,04	0,86060262
CCND1	Cell Cycle	0,14	0,80771583
CCND2	Cell Cycle	0,50	0,75851542
CDC25C	Cell Cycle	-0,27	0,56382328
CDCA5	Cell Cycle	-0,08	0,77752197
CDCA8	Cell Cycle	-0,10	0,49942088
CENPA	Cell Cycle	-0,23	0,18835162
HJURP	Cell Cycle	-0,05	0,91816568
KIF20A	Cell Cycle	-0,48	0,64134896
KIF23	Cell Cycle	-0,00	0,9809733
KIF2C	Cell Cycle	-0,28	0,09635798
LIN9	Cell Cycle	0,10	0,88188291
MKI67	Cell Cycle	-0,24	0,36001921
MYBL2	Cell Cycle	0,08	0,71932673
NCAPG	Cell Cycle	-0,04	0,93048263
NEK2	Cell Cycle	0,05	0,87896764
NUF2	Cell Cycle	0,03	0,80190015
SFN	Cell Cycle	0,32	0,38248587
SKA1	Cell Cycle	-0,03	0,89311826
TPX2	Cell Cycle	-0,10	0,39976099
TTK	Cell Cycle	0,09	0,54340535
UBE2C	Cell Cycle	0,01	0,95051128
WEE1	Cell Cycle	0,29	0,28934479
ACKR2	Chemokine Signaling	1,39	0,66831642
ACKR3	Chemokine Signaling	-0,12	0,94069892
CCL5	Chemokine Signaling	1,78	0,27513304
CCR1	Chemokine Signaling	0,08	0,9437297
CCR2	Chemokine Signaling	-0,81	0,10863423
CCR4	Chemokine Signaling	-0,71	0,73674148
CCR5	Chemokine Signaling	-0,46	0,52849674
CMKLR1	Chemokine Signaling	2,18	0,04009298
CXCL10	Chemokine Signaling	0,50	0,5494228
CXCL11	Chemokine Signaling	1,28	0,15007673
CXCL9	Chemokine Signaling	0,08	0,9051047
CXCR2	Chemokine Signaling	0,38	0,67697531
CXCR6	Chemokine Signaling	-0,08	0,97762072
CTSW	Cytotoxicity	0,95	0,20053454
GNLY	Cytotoxicity	-0,01	0,98593956
GZMA	Cytotoxicity	0,67	0,70229322
GZMH	Cytotoxicity	-0,30	0,73703206
GZMK	Cytotoxicity	-0,05	0,97290421
KIR2DL3	Cytotoxicity	-1,04	0,25606197
KIR2DL4	Cytotoxicity	-0,02	0,97516513
KIR2DS4	Cytotoxicity	0,95	0,27631372
KIR3DL1	Cytotoxicity	2,04	0,09966239
KIR3DL2	Cytotoxicity	0,50	0,45523968
KLRB1	Cytotoxicity	1,76	0,03936239
KLRD1	Cytotoxicity	0,03	0,39924762
KLRK1	Cytotoxicity	-0,17	0,83727509
NCR1	Cytotoxicity	0,75	0,5993399
NKG7	Cytotoxicity	0,69	0,3659018
PRF1	Cytotoxicity	0,68	0,36925772
GZMB	Cytotoxicity;Apoptosis	-1,67	0,11774109
ATRX	DNA Damage Repair	0,11	0,83449835
BLM	DNA Damage Repair	-0,05	0,92714441
BRCA2	DNA Damage Repair	0,09	0,82144225
CHEK2	DNA Damage Repair	-0,26	0,63910067
DTL	DNA Damage Repair	-0,02	0,9327898
EME1	DNA Damage Repair	-0,06	0,84085977
FANCA	DNA Damage Repair	0,14	0,45571822
H2AX	DNA Damage Repair	-0,57	0,12479933
MLH1	DNA Damage Repair	0,03	0,94491351
MSH2	DNA Damage Repair	0,27	0,47443742
NEIL3	DNA Damage Repair	-0,12	0,87497038
PARP2	DNA Damage Repair	0,07	0,84391421
PARP3	DNA Damage Repair	-0,01	0,99515706
PCLAF	DNA Damage Repair	0,30	0,26761106
RAD51AP1	DNA Damage Repair	0,05	0,83994746
RAD54B	DNA Damage Repair	-0,01	0,98541164
RAD54L	DNA Damage Repair	-0,09	0,83523214
RNF111	DNA Damage Repair	-0,02	0,93029654
TIMELESS	DNA Damage Repair	-0,01	0,90453273
UBE2T	DNA Damage Repair	-0,08	0,75130588
XRCC2	DNA Damage Repair	0,05	0,91037774
BRCA1	DNA Damage Repair;Androgen Signaling	-0,24	0,19709846
BRIP1	DNA Damage Repair;Cell Cycle	0,19	0,82766956
CLSPN	DNA Damage Repair;Cell Cycle	0,08	0,9347024
EXO1	DNA Damage Repair;Cell Cycle	0,04	0,89120525
RAD51	DNA Damage Repair;Cell Cycle	0,18	0,49776298
TPSAB1/B2	ECM Remodeling & Metastasis	0,62	0,33527353
KLK2	ECM Remodeling & Metastasis;Androgen Signaling	-0,11	0,93824792
ITGA1	ECM Remodeling & Metastasis;Cell Adhesion & Motility	-0,52	0,74841946
ITGA11	ECM Remodeling & Metastasis;Cell Adhesion & Motility	2,15	0,34236687
ITGA5	ECM Remodeling & Metastasis;Cell Adhesion & Motility	0,15	0,71413738
ITGA8	ECM Remodeling & Metastasis;Cell Adhesion & Motility	-1,43	0,06214157
ITGB6	ECM Remodeling & Metastasis;Cell Adhesion & Motility	0,31	0,80149573
ITGB8	ECM Remodeling & Metastasis;Cell Adhesion & Motility	0,78	0,76677704
FAM83A	EGFR Signaling	-0,38	0,82977283
DNMT1	EMT	0,01	0,9798646
EPCAM	EMT	-0,11	0,46774277
GRHL2	EMT	0,10	0,81611848
MUC1	EMT	1,19	0,74786246
SNAI1	EMT	0,62	0,2206085
AR	EMT;Androgen Signaling	-0,02	0,98270941
CAV1	EMT;Cell Adhesion & Motility	-0,09	0,86783594
ROCK1	EMT;Cell Adhesion & Motility	0,11	0,56421167
FOXM1	EMT;Cell Cycle	-0,16	0,31562498
CCL2	EMT;Chemokine Signaling	-0,80	0,73704952
CCR7	EMT;Chemokine Signaling	-0,16	0,90391111
MMP9	EMT;ECM Remodeling & Metastasis	0,59	0,53184044
ARID1B	Epigenetic & Transcriptional Regulation	-0,03	0,85782111
ARID2	Epigenetic & Transcriptional Regulation	0,06	0,57027757
ARID4A	Epigenetic & Transcriptional Regulation	0,09	0,43453485
ARID4B	Epigenetic & Transcriptional Regulation	0,28	0,59752321
ASH1L	Epigenetic & Transcriptional Regulation	0,03	0,88549298
ASXL2	Epigenetic & Transcriptional Regulation	0,04	0,71819389
ATF7IP	Epigenetic & Transcriptional Regulation	0,04	0,81536102
ATXN7	Epigenetic & Transcriptional Regulation	0,33	0,62809467
BRMS1	Epigenetic & Transcriptional Regulation	-0,03	0,87141073
CBX2	Epigenetic & Transcriptional Regulation	-0,11	0,94886577
CLOCK	Epigenetic & Transcriptional Regulation	-0,08	0,88751203
CREBBP	Epigenetic & Transcriptional Regulation	0,17	0,67421591
DICER1	Epigenetic & Transcriptional Regulation	0,49	0,30008483
EPC1	Epigenetic & Transcriptional Regulation	0,11	0,57093209
JMJD1C	Epigenetic & Transcriptional Regulation	0,17	0,34699672
KAT6A	Epigenetic & Transcriptional Regulation	0,11	0,89273858
KAT6B	Epigenetic & Transcriptional Regulation	-0,04	0,88128775
KDM3B	Epigenetic & Transcriptional Regulation	0,10	0,71816039
KDM5A	Epigenetic & Transcriptional Regulation	0,04	0,88178194
KDM6A	Epigenetic & Transcriptional Regulation	0,29	0,63654804
KLF5	Epigenetic & Transcriptional Regulation	0,12	0,33248615
KMT2A	Epigenetic & Transcriptional Regulation	0,12	0,49237517
KMT2D	Epigenetic & Transcriptional Regulation	0,02	0,97303176
NSD1	Epigenetic & Transcriptional Regulation	0,11	0,58600092
PBRM1	Epigenetic & Transcriptional Regulation	0,13	0,8612473
SETD2	Epigenetic & Transcriptional Regulation	0,16	0,12803277
SF3B1	Epigenetic & Transcriptional Regulation	0,10	0,62892783
SIN3A	Epigenetic & Transcriptional Regulation	0,08	0,6897772
TET2	Epigenetic & Transcriptional Regulation	0,26	0,53049248
ZMYM2	Epigenetic & Transcriptional Regulation	0,07	0,76372647
ARID1A	Epigenetic & Transcriptional Regulation;Androgen Signaling	-0,01	0,96309
TMPRSS2	Epigenetic & Transcriptional Regulation;Androgen Signaling	0,57	0,38560998
BAX	Epigenetic & Transcriptional Regulation;Apoptosis	-0,06	0,88611484
ZEB1	Epigenetic & Transcriptional Regulation;EMT	0,22	0,78889483
CALML3	Estrogen Signaling	1,87	0,38606048
CXXC5	Estrogen Signaling	-0,28	0,84850144
ESR2	Estrogen Signaling	1,28	0,64520699
KRT16	Estrogen Signaling	0,11	0,96396029
KRT17	Estrogen Signaling	0,20	0,8136
MYB	Estrogen Signaling	-0,35	0,74088871
SMC3	Estrogen Signaling;Cell Cycle	0,02	0,77279675
STAG2	Estrogen Signaling;Cell Cycle	0,07	0,9327752
ESR1	Estrogen Signaling;EMT	0,53	0,76085377
FOXA1	Estrogen Signaling;EMT	0,53	0,76376659
RUNX1	Estrogen Signaling;Epigenetic & Transcriptional Regulation	0,15	0,4102248
CCNT1	Estrogen Signaling;Epigenetic & Transcriptional Regulation;Cell Cycle	-0,07	0,64126086
KDM1A	Estrogen Signaling;Epigenetic & Transcriptional Regulation;EMT	-0,14	0,75450158
ESRP2	FGFR Signaling	0,11	0,93847078
FGFBP1	FGFR Signaling	-0,28	0,81017208
FGFR2	FGFR Signaling	-0,01	0,94979304
FGFR3	FGFR Signaling	-0,21	0,95799422
GALNT3	FGFR Signaling	0,28	0,69578135
ESRP1	FGFR Signaling;EMT	0,06	0,92775249
FGFR1	FGFR Signaling;EMT	-0,55	0,6731022
COX5B	Glucose Metabolism	0,10	0,79286373
IDH2	Glucose Metabolism	-0,16	0,85717958
NDUFA2	Glucose Metabolism	0,18	0,74170887
NDUFB1	Glucose Metabolism	-0,11	0,17430197
ALDH1A3	Glucose Metabolism;Androgen Signaling	-0,19	0,31155691
NCOR1	Glucose Metabolism;Epigenetic & Transcriptional Regulation;Androgen Signaling	0,04	0,7057749
NCOA2	Glucose Metabolism;Estrogen Signaling	0,16	0,36804786
GLUL	Glutamine Metabolism	0,07	0,68371785
GPT	Glutamine Metabolism	0,14	0,37801608
RIMKLB	Glutamine Metabolism	0,03	0,98916101
GLUD1	Glutamine Metabolism;Glucose Metabolism	0,07	0,73454982
GLUD2	Glutamine Metabolism;Glucose Metabolism	0,05	0,84977353
PTCH2	Hedgehog	0,94	0,43715197
SMO	Hedgehog	0,10	0,98694712
SHH	Hedgehog;EMT	-0,57	0,40748316
ADM	HIF1 Signaling	0,06	0,96597946
ANGPT2	HIF1 Signaling	0,66	0,48569104
CA9	HIF1 Signaling	0,39	0,92587292
EDN1	HIF1 Signaling	0,94	0,22180693
IGFBP3	HIF1 Signaling	-0,12	0,96859032
P4HA2	HIF1 Signaling	0,25	0,37476107
EP300	HIF1 Signaling;Estrogen Signaling;Epigenetic & Transcriptional Regulation	0,05	0,90861821
PFKFB3	HIF1 Signaling;Glucose Metabolism	-0,19	0,48137927
PFKP	HIF1 Signaling;Glucose Metabolism	0,07	0,80232096
AMOTL2	Hippo Signaling	0,67	0,20785742
AXL	Hippo Signaling	0,16	0,95411128
BIRC5	Hippo Signaling	-0,03	0,93070811
FRMD6	Hippo Signaling	0,05	0,95077538
FSTL1	Hippo Signaling	0,09	0,98638535
LATS1	Hippo Signaling	0,22	0,04989674
SAV1	Hippo Signaling	-0,40	0,65495569
SLIT2	Hippo Signaling	-0,30	0,88413918
STK3	Hippo Signaling	0,35	0,19244984
STK4	Hippo Signaling	0,09	0,54979825
TAZ	Hippo Signaling	-0,20	0,0829564
TEAD1	Hippo Signaling	0,37	0,57054591
TEAD2	Hippo Signaling	-0,22	0,97291672
TGM2	Hippo Signaling	-0,80	0,87792057
TJP1	Hippo Signaling	0,18	0,63741571
TNS1	Hippo Signaling	-1,19	0,60354584
WWC1	Hippo Signaling	0,45	0,10392801
CTNNA1	Hippo Signaling;Cell Adhesion & Motility	0,15	0,80181861
PARD3	Hippo Signaling;Cell Adhesion & Motility	0,20	0,52921271
CDC20	Hippo Signaling;Cell Cycle	-0,18	0,38071758
TOP2A	Hippo Signaling;Cell Cycle	-0,12	0,68674994
CASP3	Hippo Signaling;ECM Remodeling & Metastasis;Apoptosis	0,15	0,82999855
ITGB5	Hippo Signaling;ECM Remodeling & Metastasis;Cell Adhesion & Motility	-0,02	0,98837441
SNAI2	Hippo Signaling;EMT	0,22	0,38044721
WWTR1	Hippo Signaling;EMT	0,28	0,21957861
YAP1	Hippo Signaling;EMT	0,03	0,96957576
CDH1	Hippo Signaling;EMT;ECM Remodeling & Metastasis;Cell Adhesion & Motility	0,37	0,68922913
SERPINE1	Hippo Signaling;HIF1 Signaling;ECM Remodeling & Metastasis	-0,78	0,73249847
ABCG2	Immortality & Stemness	0,06	0,982795
CD34	Immortality & Stemness	0,34	0,67417568
EPAS1	Immortality & Stemness	-0,96	0,5083335
TERF2IP	Immortality & Stemness	0,20	0,71907848
BCL2	Immortality & Stemness;Apoptosis	0,47	0,70007491
DKC1	Immortality & Stemness;Cell Cycle	0,20	0,66981781
PRIM1	Immortality & Stemness;Cell Cycle	0,02	0,87425876
RFC2	Immortality & Stemness;Cell Cycle	0,06	0,77010137
RFC3	Immortality & Stemness;Cell Cycle	0,02	0,89266384
RFC4	Immortality & Stemness;Cell Cycle	-0,02	0,98287302
WRAP53	Immortality & Stemness;Cell Cycle	-0,11	0,72777033
DNA2	Immortality & Stemness;DNA Damage Repair;Cell Cycle	-0,19	0,55039483
FEN1	Immortality & Stemness;DNA Damage Repair;Cell Cycle	0,08	0,88736534
LIG1	Immortality & Stemness;DNA Damage Repair;Cell Cycle	-0,06	0,67960167
PCNA	Immortality & Stemness;DNA Damage Repair;Cell Cycle	-0,06	0,73933768
POLE	Immortality & Stemness;DNA Damage Repair;Cell Cycle	0,07	0,80035192
RPA3	Immortality & Stemness;DNA Damage Repair;Cell Cycle	-0,08	0,48560908
IGF1R	Immortality & Stemness;EMT	0,13	0,84310693
NANOG	Immortality & Stemness;EMT	0,12	0,86039871
POU5F1	Immortality & Stemness;EMT	0,00	0,99407303
EZH2	Immortality & Stemness;Epigenetic & Transcriptional Regulation;EMT	0,13	0,86915296
SOX2	Immortality & Stemness;Hippo Signaling;EMT	-1,02	0,81183976
C3AR1	Inflammation	0,52	0,32502815
CD300A	Inflammation	-0,98	0,0754467
CD33	Inflammation	1,46	0,02122777
CD53	Inflammation	-0,56	0,64946193
CD68	Inflammation	0,59	0,69278264
CEACAM3	Inflammation	-0,25	0,72058654
CYFIP1	Inflammation	0,12	0,21503109
DOCK2	Inflammation	0,86	0,8533048
FCAR	Inflammation	0,88	0,18043084
FCGR3A/B	Inflammation	0,06	0,9552902
FPR1	Inflammation	-0,09	0,94038081
HCK	Inflammation	-1,95	0,03733752
HUWE1	Inflammation	0,15	0,78019923
LAIR1	Inflammation	-0,19	0,92146522
LILRB2	Inflammation	-0,42	0,78471088
MNDA	Inflammation	0,58	0,74944091
NFAM1	Inflammation	-0,58	0,82506454
OSM	Inflammation	0,54	0,58712971
OSMR	Inflammation	0,33	0,71093732
PTGER1	Inflammation	2,00	0,00201783
PTGER2	Inflammation	-0,63	0,7990967
PTGER3	Inflammation	0,40	0,77999574
PTGER4	Inflammation	0,60	0,81682497
S100A12	Inflammation	0,38	0,84342033
SIGLEC5	Inflammation	0,03	0,93383425
SIGLEC9	Inflammation	0,03	0,39924762
SIRPA	Inflammation	-0,15	0,71687639
SLPI	Inflammation	0,22	0,89363456
TLR3	Inflammation	0,34	0,7212615
TYROBP	Inflammation	0,66	0,64873177
ITGAL	Inflammation;Cell Adhesion & Motility	-0,54	0,79313076
ITGAM	Inflammation;Cell Adhesion & Motility	-0,09	0,84504169
XCL1/2	Inflammation;Chemokine Signaling	0,17	0,29201624
CD47	Inflammation;ECM Remodeling & Metastasis	0,18	0,30582994
ITGAX	Inflammation;ECM Remodeling & Metastasis;Cell Adhesion & Motility	0,32	0,50119966
ITGAV	Inflammation;ECM Remodeling & Metastasis;Cell Adhesion & Motility;Androgen Signaling	-0,32	0,39362261
LCN2	Inflammation;EMT	0,32	0,87663549
GNAI3	Inflammation;Estrogen Signaling	0,20	0,03172993
VCP	Inflammation;Hedgehog;DNA Damage Repair	0,02	0,93949848
PKM	Inflammation;HIF1 Signaling;Glucose Metabolism	-0,19	0,3918393
CGAS	Interferon Response	0,34	0,8897621
IFNA1	Interferon Response	-1,50	0,2728954
IFNAR1	Interferon Response	0,12	0,66329432
IFNAR2	Interferon Response	0,10	0,77468944
IFNGR2	Interferon Response	-0,00	0,98277104
IRF1	Interferon Response	0,48	0,57332891
IRF3	Interferon Response	0,23	0,31561759
IRF4	Interferon Response	0,56	0,3874684
IRF7	Interferon Response	-0,27	0,95720899
MX1	Interferon Response	0,24	0,55284071
OAS1	Interferon Response	0,26	0,94016051
OAS2	Interferon Response	-0,27	0,83076096
OAS3	Interferon Response	0,04	0,94029182
STING1	Interferon Response	-0,30	0,93328893
B2M	Interferon Response;Antigen Presentation	0,32	0,11072972
HLA-A	Interferon Response;Antigen Presentation	0,29	0,17274304
HLA-B	Interferon Response;Antigen Presentation	0,81	0,22184555
HLA-C	Interferon Response;Antigen Presentation	0,51	0,73528028
HLA-DQA1	Interferon Response;Antigen Presentation	0,45	0,23429778
HLA-DRB1	Interferon Response;Antigen Presentation	0,30	0,77599502
HLA-E	Interferon Response;Antigen Presentation	0,29	0,75190502
KPNA2	Interferon Response;Estrogen Signaling;DNA Damage Repair	0,10	0,74488986
CSF3R	Interleukin Signaling	-0,52	0,4535723
IL10RA	Interleukin Signaling	-0,14	0,9381277
IL12B	Interleukin Signaling	-1,70	0,14248578
IL12RB1	Interleukin Signaling	-0,36	0,79244715
IL15	Interleukin Signaling	0,05	0,9710831
IL15RA	Interleukin Signaling	0,55	0,08008534
IL21R	Interleukin Signaling	0,63	0,38787407
IL22RA2	Interleukin Signaling	-0,42	0,03285909
IL27RA	Interleukin Signaling	-0,04	0,95467657
IL4R	Interleukin Signaling	0,21	0,73632729
IL6ST	Interleukin Signaling	0,36	0,65281576
IL7	Interleukin Signaling	0,30	0,68610913
IL7R	Interleukin Signaling	-0,08	0,98385513
IL9R	Interleukin Signaling	-0,06	0,9793008
SDC1	Interleukin Signaling;ECM Remodeling & Metastasis	0,04	0,97771066
CSF1R	Interleukin Signaling;Epigenetic & Transcriptional Regulation	0,21	0,89001393
MCL1	JAK-STAT Signaling	-0,05	0,88212007
STAT4	JAK-STAT Signaling	0,24	0,39599445
SOCS1	JAK-STAT Signaling;Interferon Response	0,94	0,43498081
SOCS3	JAK-STAT Signaling;Interferon Response	0,97	0,10146004
ACOT12	Lipid Metabolism	0,80	0,33558604
CPT2	Lipid Metabolism	0,08	0,69342744
CYP4A11/22	Lipid Metabolism	-1,12	0,29299119
EHHADH	Lipid Metabolism	-0,06	0,89633334
SREBF1	Lipid Metabolism	-0,03	0,98481911
ADH1A	Lipid Metabolism;Glucose Metabolism	-0,08	0,93140823
ABL1	MAPK Signaling	0,27	0,75171661
ALK	MAPK Signaling	0,14	0,37801608
CDCP1	MAPK Signaling	0,01	0,98942041
DUSP6	MAPK Signaling	0,17	0,85905385
ERBB3	MAPK Signaling	0,37	0,73874772
FLT3	MAPK Signaling	1,95	0,24418141
KIT	MAPK Signaling	0,03	0,39924762
MALL	MAPK Signaling	-0,69	0,45948115
MAP2K1	MAPK Signaling	0,10	0,55374014
MAP2K2	MAPK Signaling	0,07	0,74811488
RET	MAPK Signaling	0,21	0,89383495
TSPAN1	MAPK Signaling	-0,20	0,94997942
MAPK8	MAPK Signaling;Apoptosis	0,26	0,44936031
CDK1	MAPK Signaling;Cell Cycle	-0,25	0,57593375
VWF	MAPK Signaling;ECM Remodeling & Metastasis	1,47	0,12736244
ERBB2	MAPK Signaling;ERBB2 Signaling;EMT	0,04	0,71911782
EGF	MAPK Signaling;ERBB2 Signaling;EMT;EGFR Signaling	1,60	0,68900847
EGFR	MAPK Signaling;ERBB2 Signaling;EMT;EGFR Signaling	0,19	0,59668428
AGO2	MAPK Signaling;Estrogen Signaling;Epigenetic & Transcriptional Regulation	0,44	0,02305179
AGO4	MAPK Signaling;Estrogen Signaling;Epigenetic & Transcriptional Regulation	0,31	0,46617946
BRAF	MAPK Signaling;FGFR Signaling	0,17	0,09769326
FGF7	MAPK Signaling;FGFR Signaling	-0,08	0,95398867
MAPK1	MAPK Signaling;FGFR Signaling;EMT	-0,04	0,75907832
NF1	MAPK Signaling;Hedgehog	0,13	0,75980413
PSMB7	MAPK Signaling;Hedgehog;Antigen Presentation	-0,06	0,89362222
PRKACA	MAPK Signaling;Hedgehog;Glucose Metabolism	0,05	0,80662936
TEK	MAPK Signaling;HIF1 Signaling	0,03	0,39924762
RBX1	MAPK Signaling;HIF1 Signaling;Cell Cycle	0,01	0,96760285
KRAS	MAPK Signaling;Immortality & Stemness;EMT	0,04	0,73490524
ITGB3	MAPK Signaling;Inflammation;ECM Remodeling & Metastasis;Cell Adhesion & Motility	0,18	0,81846488
MAPK3	MAPK Signaling;Interferon Response;FGFR Signaling;EMT	-0,00	0,99890363
PSMB10	MAPK Signaling;Interferon Response;Hedgehog;Antigen Presentation	0,53	0,41863361
PSMB9	MAPK Signaling;Interferon Response;Hedgehog;Antigen Presentation	1,01	0,08790686
CSF2RA	MAPK Signaling;Interleukin Signaling	1,07	0,81609207
CSF2RB	MAPK Signaling;Interleukin Signaling	-0,76	0,51768118
IL2RA	MAPK Signaling;Interleukin Signaling	1,04	0,2144734
IL2RB	MAPK Signaling;Interleukin Signaling	-0,06	0,95333374
IL2RG	MAPK Signaling;Interleukin Signaling	0,89	0,16002199
IL3RA	MAPK Signaling;Interleukin Signaling	-0,34	0,64332116
JAK3	MAPK Signaling;JAK-STAT Signaling	0,30	0,80662203
RAF1	MAPK Signaling;JAK-STAT Signaling;Cell Adhesion & Motility	0,25	0,86005735
JAK1	MAPK Signaling;JAK-STAT Signaling;Interferon Response	0,11	0,63142145
JAK2	MAPK Signaling;JAK-STAT Signaling;Interferon Response;EMT	0,07	0,83707714
SPINT2	MET Signaling	-0,17	0,74262786
TNS4	MET Signaling	-0,19	0,75894612
LAMA2	MET Signaling;ECM Remodeling & Metastasis;Cell Adhesion & Motility	0,33	0,74635196
LAMA4	MET Signaling;ECM Remodeling & Metastasis;Cell Adhesion & Motility	0,09	0,98053944
LAMB1	MET Signaling;ECM Remodeling & Metastasis;Cell Adhesion & Motility	0,07	0,87526762
LAMC1	MET Signaling;ECM Remodeling & Metastasis;Cell Adhesion & Motility	0,31	0,74243754
LAMC2	MET Signaling;ECM Remodeling & Metastasis;Cell Adhesion & Motility	-0,16	0,92014778
SPINT1	MET Signaling;Epigenetic & Transcriptional Regulation	0,42	0,44827509
HGF	MET Signaling;MAPK Signaling;EMT	-0,46	0,25834632
MET	MET Signaling;MAPK Signaling;EMT	0,12	0,86930698
GMPS	mTOR Signaling	0,10	0,25979111
LAMTOR1	mTOR Signaling	0,09	0,41101152
LAMTOR4	mTOR Signaling	0,02	0,84829777
LAMTOR5	mTOR Signaling	-0,25	0,62022257
MTHFD2	mTOR Signaling	0,08	0,83252686
RICTOR	mTOR Signaling	0,23	0,67845976
RRAGC	mTOR Signaling	0,22	0,49052969
SLC7A5	mTOR Signaling	-0,33	0,49336907
SQLE	mTOR Signaling	-0,02	0,93613189
STIP1	mTOR Signaling	-0,01	0,95449841
UCHL5	mTOR Signaling	-0,11	0,32307914
XBP1	mTOR Signaling	-0,10	0,84774959
ACSL3	mTOR Signaling;Androgen Signaling	0,02	0,96039701
ELOVL5	mTOR Signaling;Androgen Signaling	-0,16	0,88711846
RPTOR	mTOR Signaling;Autophagy	-0,14	0,72625679
BUB1	mTOR Signaling;Cell Cycle	-0,06	0,78889608
CCNF	mTOR Signaling;Cell Cycle	-0,23	0,06699262
CDC25A	mTOR Signaling;Cell Cycle	0,42	0,63004464
MCM2	mTOR Signaling;Cell Cycle	0,11	0,7336756
RRM2	mTOR Signaling;Cell Cycle	0,07	0,61717826
TUBG1	mTOR Signaling;Cell Cycle	-0,09	0,6333763
MTOR	mTOR Signaling;EMT;Autophagy	0,08	0,52469897
AURKA	mTOR Signaling;EMT;Cell Cycle	-0,26	0,69661909
CXCR4	mTOR Signaling;EMT;Chemokine Signaling	-1,65	0,26848871
IDH1	mTOR Signaling;Glucose Metabolism	-0,14	0,91315806
SLC1A5	mTOR Signaling;Glutamine Metabolism	-0,20	0,60923046
EGLN3	mTOR Signaling;HIF1 Signaling	-0,89	0,62861139
ALDOA	mTOR Signaling;HIF1 Signaling;Glucose Metabolism	-0,26	0,8299104
PDK1	mTOR Signaling;HIF1 Signaling;Glucose Metabolism	-0,32	0,71876395
PGK1	mTOR Signaling;HIF1 Signaling;Glucose Metabolism	-0,01	0,93285394
SLC2A1	mTOR Signaling;HIF1 Signaling;Glucose Metabolism	0,01	0,99090421
TPI1	mTOR Signaling;HIF1 Signaling;Glucose Metabolism	-0,09	0,83482349
ITGB2	mTOR Signaling;Inflammation;Hippo Signaling;Cell Adhesion & Motility	1,12	0,69232565
EIF4G1	mTOR Signaling;Interferon Response	-0,13	0,84732735
LAMTOR2	mTOR Signaling;MAPK Signaling	0,03	0,88562661
AIMP2	Myc	0,39	0,20412546
BYSL	Myc	0,08	0,40608045
MGA	Myc	0,05	0,85635096
NME1	Myc	0,08	0,92535967
PPAN	Myc	-0,05	0,90107822
SRM	Myc	0,16	0,73761934
TBRG4	Myc	0,01	0,9079048
TCOF1	Myc	0,05	0,8133651
TERT	Myc;Immortality & Stemness	-0,02	0,98264772
PA2G4	Myc;Inflammation	0,04	0,93929774
PHB	Myc;MAPK Signaling;Androgen Signaling	-0,04	0,89506179
MYC	Myc;MAPK Signaling;Immortality & Stemness;Epigenetic & Transcriptional Regulation;EMT	0,39	0,30451688
SORD	Myc;mTOR Signaling;Androgen Signaling	0,04	0,95464575
MCM4	Myc;mTOR Signaling;Cell Cycle	0,03	0,74701637
PLK1	Myc;mTOR Signaling;Cell Cycle	-0,48	0,45967612
HK2	Myc;mTOR Signaling;HIF1 Signaling;Glucose Metabolism	-0,11	0,87750417
LDHA	Myc;mTOR Signaling;HIF1 Signaling;Glucose Metabolism	-0,45	0,29471073
ADORA2B	Myeloid Immune Evasion	-0,13	0,90196127
ARG1	Myeloid Immune Evasion	-0,53	0,36551413
CD163	Myeloid Immune Evasion	1,64	0,1886711
CD209	Myeloid Immune Evasion	0,63	0,38787407
CD38	Myeloid Immune Evasion	0,03	0,39924762
CD84	Myeloid Immune Evasion	-0,39	0,64982355
ENTPD1	Myeloid Immune Evasion	0,51	0,54921389
IDO1	Myeloid Immune Evasion	1,04	0,3155601
IDO2	Myeloid Immune Evasion	0,03	0,39924762
MS4A2	Myeloid Immune Evasion	0,47	0,22378151
MS4A4A	Myeloid Immune Evasion	-1,88	0,04540569
MST1R	Myeloid Immune Evasion	0,18	0,82118136
NT5E	Myeloid Immune Evasion	1,07	0,48087159
SELL	Myeloid Immune Evasion;Inflammation	-0,25	0,74575895
NOS2	Myeloid Immune Evasion;Inflammation;HIF1 Signaling	2,29	0,00252595
CFLAR	NF-kB Signaling	0,37	0,63005733
CHUK	NF-kB Signaling	0,21	0,04548902
IKBKG	NF-kB Signaling	0,04	0,93317461
LY96	NF-kB Signaling	-0,50	0,18137205
NFKB2	NF-kB Signaling	0,39	0,67708677
REL	NF-kB Signaling	-0,14	0,30052811
RELB	NF-kB Signaling	0,59	0,80330271
TNFAIP3	NF-kB Signaling	0,33	0,90852594
TRAF6	NF-kB Signaling	0,20	0,54548818
CCL13	NF-kB Signaling;Chemokine Signaling	0,34	0,35737708
CCL19	NF-kB Signaling;Chemokine Signaling	0,15	0,91060144
CCL4	NF-kB Signaling;Chemokine Signaling	-0,27	0,82717752
PARP1	NF-kB Signaling;DNA Damage Repair	-0,06	0,77264863
TLR4	NF-kB Signaling;EMT	0,62	0,26115072
CCL21	NF-kB Signaling;EMT;Chemokine Signaling	-0,37	0,63088864
BIRC3	NF-kB Signaling;Epigenetic & Transcriptional Regulation	1,94	0,50310373
TRAF1	NF-kB Signaling;Epigenetic & Transcriptional Regulation	1,72	0,59151173
BCL2A1	NF-kB Signaling;Epigenetic & Transcriptional Regulation;Apoptosis	0,64	0,81593508
BCL2L1	NF-kB Signaling;Epigenetic & Transcriptional Regulation;Apoptosis	0,27	0,50005341
PRKCB	NF-kB Signaling;HIF1 Signaling	0,62	0,68020225
LTA	NF-kB Signaling;Inflammation	0,65	0,18510652
LTB	NF-kB Signaling;Inflammation	-0,10	0,91875041
LYN	NF-kB Signaling;Inflammation	0,60	0,07592156
MYD88	NF-kB Signaling;Inflammation	0,18	0,69295484
PLAU	NF-kB Signaling;Inflammation	0,65	0,73151183
CD14	NF-kB Signaling;Inflammation;Epigenetic & Transcriptional Regulation	1,52	0,27866757
LTBR	NF-kB Signaling;Inflammation;HIF1 Signaling	0,11	0,82684958
ICAM1	NF-kB Signaling;Interferon Response	0,40	0,88835025
SYK	NF-kB Signaling;Interleukin Signaling	-0,46	0,61896515
MAP3K14	NF-kB Signaling;MAPK Signaling	0,34	0,27243456
MAP3K7	NF-kB Signaling;MAPK Signaling	0,10	0,44415376
SQSTM1	NF-kB Signaling;mTOR Signaling;Autophagy	0,14	0,75230217
DLL3	Notch Signaling	-1,30	0,49287084
MAML2	Notch Signaling	0,27	0,6877746
NOTCH3	Notch Signaling	0,07	0,97626024
HDAC1	Notch Signaling;Epigenetic & Transcriptional Regulation;EMT;Androgen Signaling	-0,01	0,89381349
KAT2B	Notch Signaling;Estrogen Signaling;Epigenetic & Transcriptional Regulation	0,11	0,88818949
ABCC1	Nrf2 & Oxidative Stress	-0,01	0,94827467
ATOX1	Nrf2 & Oxidative Stress	0,20	0,7695682
ATP7A	Nrf2 & Oxidative Stress	0,08	0,83511972
CCS	Nrf2 & Oxidative Stress	0,10	0,53824013
GPX1	Nrf2 & Oxidative Stress	0,11	0,73464519
KEAP1	Nrf2 & Oxidative Stress	-0,05	0,77937096
MAFG	Nrf2 & Oxidative Stress	-0,19	0,52534211
NCF1	Nrf2 & Oxidative Stress	-0,24	0,69784987
NCF2	Nrf2 & Oxidative Stress	0,11	0,91938502
NFE2L2	Nrf2 & Oxidative Stress	-0,25	0,64886296
NUDT2	Nrf2 & Oxidative Stress	0,12	0,79078829
PRDX2	Nrf2 & Oxidative Stress	-0,16	0,38780752
PRDX6	Nrf2 & Oxidative Stress	-0,00	0,99147356
TXN	Nrf2 & Oxidative Stress	-0,11	0,64282936
TXN2	Nrf2 & Oxidative Stress	-0,04	0,91936463
TXNRD2	Nrf2 & Oxidative Stress	0,09	0,179261
SOD1	Nrf2 & Oxidative Stress;DNA Damage Repair	0,01	0,9626385
GABPA	Nrf2 & Oxidative Stress;Glucose Metabolism	0,11	0,80720806
P4HB	Nrf2 & Oxidative Stress;Hedgehog	-0,02	0,91567791
HMOX1	Nrf2 & Oxidative Stress;HIF1 Signaling	0,09	0,89409882
CYBB	Nrf2 & Oxidative Stress;Inflammation	-0,64	0,41084689
GSTM4	Nrf2 & Oxidative Stress;Inflammation	0,02	0,97232842
ERO1A	Nrf2 & Oxidative Stress;mTOR Signaling	0,21	0,75120622
PRDX1	Nrf2 & Oxidative Stress;mTOR Signaling	-0,08	0,67517275
GSR	Nrf2 & Oxidative Stress;mTOR Signaling;Androgen Signaling	-0,18	0,75117189
CDK12	p53 Signaling	0,03	0,90947115
SERPINB5	p53 Signaling	0,04	0,85134679
SSRP1	p53 Signaling	0,05	0,92209107
SUPT16H	p53 Signaling	0,10	0,86558139
PMAIP1	p53 Signaling;Apoptosis	0,22	0,89541501
CCNK	p53 Signaling;Cell Cycle	0,25	0,01356274
COP1	p53 Signaling;Cell Cycle	0,03	0,56714356
GTSE1	p53 Signaling;Cell Cycle	-0,28	0,42962745
ATR	p53 Signaling;DNA Damage Repair	0,20	0,72458005
CHEK1	p53 Signaling;DNA Damage Repair	0,20	0,22663589
FANCD2	p53 Signaling;DNA Damage Repair	-0,02	0,98852062
FANCI	p53 Signaling;DNA Damage Repair	0,06	0,89218831
TP73	p53 Signaling;Hippo Signaling;DNA Damage Repair	-0,19	0,91479993
THBS2	PDGF Signaling;ECM Remodeling & Metastasis	1,54	0,13699776
COL4A1	PDGF Signaling;ECM Remodeling & Metastasis;Cell Adhesion & Motility	0,37	0,70831591
COL4A2	PDGF Signaling;ECM Remodeling & Metastasis;Cell Adhesion & Motility	0,23	0,86713821
COL6A1	PDGF Signaling;ECM Remodeling & Metastasis;Cell Adhesion & Motility	0,51	0,73805708
COL6A2	PDGF Signaling;ECM Remodeling & Metastasis;Cell Adhesion & Motility	0,54	0,75741702
COL6A3	PDGF Signaling;ECM Remodeling & Metastasis;Cell Adhesion & Motility	-0,17	0,89524907
GRB7	PDGF Signaling;ERBB2 Signaling	0,17	0,14448774
STAT1	PDGF Signaling;JAK-STAT Signaling;Interferon Response	0,18	0,80228382
PDGFRA	PDGF Signaling;MAPK Signaling	1,51	0,26336098
PDGFRB	PDGF Signaling;MAPK Signaling	1,10	0,15371479
RASA1	PDGF Signaling;MAPK Signaling;Hedgehog	0,14	0,55009758
CRK	PDGF Signaling;MET Signaling;Interleukin Signaling	0,32	0,65018368
STAT3	PDGF Signaling;MET Signaling;JAK-STAT Signaling;Immortality & Stemness;EMT	0,12	0,85475278
SRC	PDGF Signaling;MET Signaling;MAPK Signaling;ERBB2 Signaling;EMT;EGFR Signaling	-0,32	0,68443996
HRAS	PDGF Signaling;MET Signaling;MAPK Signaling;FGFR Signaling;ERBB2 Signaling;EGFR Signaling	-1,20	0,47662878
NRAS	PDGF Signaling;MET Signaling;MAPK Signaling;FGFR Signaling;ERBB2 Signaling;EGFR Signaling	0,12	0,7392143
SOS1	PDGF Signaling;MET Signaling;MAPK Signaling;FGFR Signaling;ERBB2 Signaling;EGFR Signaling	-0,05	0,57013965
PIK3CD	PI3K-Akt Signaling	-0,33	0,89739984
PIK3R3	PI3K-Akt Signaling	0,17	0,85344207
PIK3R5	PI3K-Akt Signaling	0,03	0,39924762
PLEK2	PI3K-Akt Signaling	0,07	0,78188151
PIK3R4	PI3K-Akt Signaling;Autophagy	0,06	0,67767161
PTEN	PI3K-Akt Signaling;EMT	0,03	0,90692693
AKT2	PI3K-Akt Signaling;ERBB2 Signaling	0,06	0,21850491
AKT3	PI3K-Akt Signaling;ERBB2 Signaling	0,28	0,94455034
PRKCA	PI3K-Akt Signaling;ERBB2 Signaling	-0,17	0,28984931
AKT1	PI3K-Akt Signaling;ERBB2 Signaling;EMT	-0,06	0,54088044
ATF4	PI3K-Akt Signaling;Estrogen Signaling;Epigenetic & Transcriptional Regulation	-0,00	0,98887509
CREB1	PI3K-Akt Signaling;Glucose Metabolism	0,20	0,26220199
ATF2	PI3K-Akt Signaling;Glucose Metabolism;Epigenetic & Transcriptional Regulation	-0,17	0,52425474
GSK3B	PI3K-Akt Signaling;Hedgehog;EMT	0,09	0,35073808
AKT1S1	PI3K-Akt Signaling;mTOR Signaling	-0,26	0,35408422
EIF4EBP1	PI3K-Akt Signaling;mTOR Signaling	-0,18	0,83758658
PIK3CB	PI3K-Akt Signaling;PDGF Signaling	0,12	0,87175703
PIK3R2	PI3K-Akt Signaling;PDGF Signaling	-0,01	0,98529869
PIK3R1	PI3K-Akt Signaling;PDGF Signaling;MET Signaling;FGFR Signaling;ERBB2 Signaling;EGFR Signaling	0,24	0,80223179
PIK3CA	PI3K-Akt Signaling;PDGF Signaling;MET Signaling;FGFR Signaling;ERBB2 Signaling;EMT;EGFR Signaling	0,04	0,95589787
HMGA1	Senescence	-0,09	0,82865238
ITPR1	Senescence	0,79	0,85647511
ITPR3	Senescence	0,17	0,47274339
CCNE2	Senescence;Cell Cycle	-0,10	0,94896615
CDK2	Senescence;Cell Cycle	0,22	0,31255817
CDKN1A	Senescence;Cell Cycle	0,19	0,83641148
CDKN2A	Senescence;Cell Cycle	-0,06	0,98737514
E2F1	Senescence;Cell Cycle	-0,12	0,62596947
E2F2	Senescence;Cell Cycle	-0,27	0,32782018
CDK6	Senescence;Hedgehog;Cell Cycle	0,59	0,62640971
RB1	Senescence;Immortality & Stemness;Cell Cycle;Androgen Signaling	0,17	0,93662727
IL6	Senescence;MAPK Signaling;Interleukin Signaling;EMT	0,04	0,98923767
CCNA2	Senescence;Myc;Cell Cycle	-0,10	0,5256955
CCNE1	Senescence;Myc;Cell Cycle;Androgen Signaling	-0,17	0,90234202
NFKB1	Senescence;NF-kB Signaling;EMT	0,27	0,77686113
MDM2	Senescence;p53 Signaling;Cell Cycle	-0,40	0,3782222
ATM	Senescence;p53 Signaling;Epigenetic & Transcriptional Regulation;DNA Damage Repair	-0,02	0,81885511
TP53	Senescence;p53 Signaling;Immortality & Stemness;Epigenetic & Transcriptional Regulation;EMT;DNA Damage Repair;Cell Cycle;Apoptosis	0,08	0,97630072
CD276	T-cell Costimulation	-0,42	0,4293955
CD80	T-cell Costimulation	-0,22	0,82479155
PDCD1LG2	T-cell Costimulation	2,56	0,53288752
CD274	T-cell Costimulation;EMT	0,79	0,69915819
ADORA2A	T-cell Costimulation;Myeloid Immune Evasion	0,34	0,52920729
CD40	T-cell Costimulation;NF-kB Signaling;Epigenetic & Transcriptional Regulation	0,68	0,69671214
CD244	T-cell Exhaustion	0,03	0,39924762
EOMES	T-cell Exhaustion	-0,19	0,9704414
TBX21	T-cell Exhaustion	1,76	0,1608603
TOX	T-cell Exhaustion	-2,02	0,62749052
TOX2	T-cell Exhaustion	0,50	0,86570692
TOX3	T-cell Exhaustion	-0,19	0,91572183
TOX4	T-cell Exhaustion	0,14	0,32314041
KLRG1	T-cell Exhaustion;Cytotoxicity	-0,91	0,3363978
HIF1A	T-cell Exhaustion;HIF1 Signaling;EMT	0,11	0,74869144
CD44	T-cell Exhaustion;Interferon Response;Immortality & Stemness;EMT;ECM Remodeling & Metastasis	0,13	0,18960689
ENTPD2	T-cell Exhaustion;Myeloid Immune Evasion	-0,49	0,47226349
TIGIT	T-cell Exhaustion;T-cell Costimulation	-0,54	0,65539825
LAG3	T-cell Exhaustion;T-cell Costimulation;Antigen Presentation	0,56	0,37070808
CD86	T-cell Exhaustion;T-cell Costimulation;Epigenetic & Transcriptional Regulation	0,02	0,98605728
HAVCR2	T-cell Exhaustion;T-cell Costimulation;Inflammation	0,13	0,79371011
CD247	TCR Signaling	0,03	0,39924762
CD3D	TCR Signaling	0,64	0,61859268
CD3E	TCR Signaling	0,73	0,49480563
CD3G	TCR Signaling	-0,73	0,39773747
CD4	TCR Signaling	1,19	0,52288955
CD6	TCR Signaling	-1,22	0,50293648
CD8A	TCR Signaling	-0,30	0,75067335
CD8B	TCR Signaling	-1,20	0,19342917
FOS	TCR Signaling	-0,29	0,87976855
GRAP2	TCR Signaling	-0,86	0,65309525
NFATC2	TCR Signaling	0,44	0,67993408
PTPRC	TCR Signaling	-0,49	0,43054482
TRAT1	TCR Signaling	-0,66	0,84491527
VAV1	TCR Signaling	0,47	0,22378151
ITK	TCR Signaling;Inflammation	0,38	0,78526855
IFNG	TCR Signaling;Interferon Response	-0,61	0,71083224
IL10	TCR Signaling;Interleukin Signaling	0,89	0,1958304
PTPN6	TCR Signaling;JAK-STAT Signaling;Interferon Response	0,01	0,98707128
PAK2	TCR Signaling;MAPK Signaling;Cell Adhesion & Motility	0,06	0,90197343
JUN	TCR Signaling;MAPK Signaling;EMT	0,28	0,53987294
CARD11	TCR Signaling;NF-kB Signaling	-0,22	0,78649384
LAT	TCR Signaling;NF-kB Signaling	-0,19	0,90537775
ZAP70	TCR Signaling;NF-kB Signaling	0,65	0,27240527
LCK	TCR Signaling;NF-kB Signaling;Inflammation	-0,71	0,6056065
NCK1	TCR Signaling;PDGF Signaling	0,06	0,86160159
CDK4	TCR Signaling;Senescence;Myc;Cell Cycle	0,07	0,7008388
CD28	TCR Signaling;T-cell Costimulation	-0,18	0,93305504
ICOS	TCR Signaling;T-cell Costimulation	0,03	0,39924762
CD40LG	TCR Signaling;T-cell Costimulation;NF-kB Signaling	0,73	0,63497496
CTLA4	TCR Signaling;T-cell Exhaustion;T-cell Costimulation	-1,24	0,2623111
PDCD1	TCR Signaling;T-cell Exhaustion;T-cell Costimulation	0,56	0,37070808
ACTG2	TGF-beta Signaling	-0,40	0,66387433
BMPR1A	TGF-beta Signaling	-0,11	0,34621704
BMPR2	TGF-beta Signaling	0,19	0,61143154
INHBA	TGF-beta Signaling	0,35	0,91845089
LRRC32	TGF-beta Signaling	-1,15	0,21096985
NBL1	TGF-beta Signaling	0,23	0,61324716
SH3PXD2A	TGF-beta Signaling	-0,24	0,79049248
SKIL	TGF-beta Signaling	-0,03	0,966277
TGFBR2	TGF-beta Signaling	0,37	0,7627216
B4GALT1	TGF-beta Signaling;Androgen Signaling	0,17	0,83812922
RBL1	TGF-beta Signaling;Cell Cycle	0,17	0,67637467
TFDP1	TGF-beta Signaling;Cell Cycle	-0,03	0,91184461
DCN	TGF-beta Signaling;ECM Remodeling & Metastasis	1,14	0,36482364
FBLN2	TGF-beta Signaling;ECM Remodeling & Metastasis	2,33	0,0575322
FBN1	TGF-beta Signaling;ECM Remodeling & Metastasis	0,62	0,84626776
FMOD	TGF-beta Signaling;ECM Remodeling & Metastasis	-0,28	0,88463914
LTBP1	TGF-beta Signaling;ECM Remodeling & Metastasis	-0,38	0,11617649
GREM1	TGF-beta Signaling;EMT	-0,47	0,73892772
LOX	TGF-beta Signaling;EMT	-1,22	0,74038726
TGFB1	TGF-beta Signaling;EMT;ECM Remodeling & Metastasis	-0,06	0,93026298
TGFB3	TGF-beta Signaling;HIF1 Signaling;ECM Remodeling & Metastasis	-0,01	0,97903961
SMAD7	TGF-beta Signaling;Hippo Signaling;EMT	-0,05	0,95668495
TGFB2	TGF-beta Signaling;Hippo Signaling;EMT;ECM Remodeling & Metastasis	0,80	0,86224836
IL11	TGF-beta Signaling;Interleukin Signaling	0,11	0,97353262
IQGAP1	TGF-beta Signaling;MAPK Signaling	0,22	0,32281658
LAMB3	TGF-beta Signaling;MET Signaling;ECM Remodeling & Metastasis;Cell Adhesion & Motility	0,16	0,77520829
ITGB1	TGF-beta Signaling;MET Signaling;Inflammation;EMT;ECM Remodeling & Metastasis;Cell Adhesion & Motility	-0,04	0,73804098
BHLHE40	TGF-beta Signaling;mTOR Signaling	-0,03	0,98775691
BTK	TGF-beta Signaling;NF-kB Signaling	0,58	0,64926577
PTGS2	TGF-beta Signaling;NF-kB Signaling;Myeloid Immune Evasion;Inflammation;EMT	0,03	0,96320641
PDGFB	TGF-beta Signaling;PDGF Signaling;MAPK Signaling	0,69	0,65868133
THBS1	TGF-beta Signaling;PDGF Signaling;Myc;Hippo Signaling;ECM Remodeling & Metastasis	0,29	0,67847741
TNFRSF17	TNF Superfamily	-0,12	0,95378143
TNFSF8	TNF Superfamily	2,07	0,06774551
FAS	TNF Superfamily;Apoptosis	-0,08	0,93246448
FASLG	TNF Superfamily;Myc;Apoptosis	0,21	0,30079734
TNFSF11	TNF Superfamily;NF-kB Signaling	0,04	0,9462288
TNFSF13B	TNF Superfamily;NF-kB Signaling	0,61	0,7992959
TNFSF14	TNF Superfamily;NF-kB Signaling	1,19	0,35737681
CD27	TNF Superfamily;T-cell Costimulation	0,48	0,49898556
TNFRSF18	TNF Superfamily;T-cell Costimulation	0,85	0,73595679
TNFRSF4	TNF Superfamily;T-cell Costimulation	-0,05	0,95059788
TNFRSF9	TNF Superfamily;T-cell Costimulation	0,21	0,91337037
TNF	TNF Superfamily;TCR Signaling;NF-kB Signaling;EMT	2,00	0,37351933
B4GALNT1	Tumor Antigen	-0,47	0,81123883
CTAG1A/B	Tumor Antigen	-0,65	0,5656926
FOLH1	Tumor Antigen	-0,33	0,78604329
GPNMB	Tumor Antigen	-0,17	0,84687471
MAGEC1	Tumor Antigen	0,60	0,0596818
MAGEC2	Tumor Antigen	2,09	0,05980781
MLANA	Tumor Antigen	-1,19	0,11445713
MSLN	Tumor Antigen	-0,56	0,69314557
MUC16	Tumor Antigen	0,31	0,85264772
KLK3	Tumor Antigen;Androgen Signaling	0,90	0,4135218
CEACAM1	Tumor Antigen;Inflammation;ECM Remodeling & Metastasis	0,29	0,95515943
ABI1	VEGF Signaling	0,13	0,80129427
KDR	VEGF Signaling	0,36	0,3411389
PLA2G4A	VEGF Signaling	-0,06	0,94261688
SPHK2	VEGF Signaling	0,32	0,6955443
VEGFB	VEGF Signaling	-0,21	0,43841293
VEGFC	VEGF Signaling	-0,23	0,91647571
VEGFD	VEGF Signaling	-0,11	0,69589406
WASF2	VEGF Signaling	0,02	0,88412452
FLT4	VEGF Signaling;Cell Adhesion & Motility	-0,40	0,79057884
VEGFA	VEGF Signaling;EMT	-0,24	0,85918957
FLT1	VEGF Signaling;HIF1 Signaling	0,82	0,38502222
NOS3	VEGF Signaling;HIF1 Signaling;Estrogen Signaling	0,44	0,35729748
HSPB1	VEGF Signaling;MAPK Signaling	-0,25	0,85328096
MAPK13	VEGF Signaling;MAPK Signaling	0,04	0,97405255
PLCG2	VEGF Signaling;NF-kB Signaling	-0,08	0,91830057
MAPK14	VEGF Signaling;Senescence;MAPK Signaling;Glucose Metabolism	0,02	0,93437952
APC	Wnt Signaling	0,07	0,84960312
CHD8	Wnt Signaling	-0,05	0,90806395
FZD4	Wnt Signaling	-0,27	0,79473531
FZD8	Wnt Signaling	-0,15	0,89480698
RAC3	Wnt Signaling;Cell Adhesion & Motility	-0,02	0,99224412
SKP2	Wnt Signaling;Cell Cycle	0,11	0,7317484
CTNNB1	Wnt Signaling;EMT;Cell Adhesion & Motility;Androgen Signaling	0,07	0,87215716
RBBP5	Wnt Signaling;Epigenetic & Transcriptional Regulation	0,16	0,69584656
TRRAP	Wnt Signaling;Epigenetic & Transcriptional Regulation	0,00	0,99400222
PLCB3	Wnt Signaling;Estrogen Signaling	-0,08	0,85772252
PTCH1	Wnt Signaling;Hedgehog	0,00	0,99749631
RUVBL1	Wnt Signaling;Immortality & Stemness;DNA Damage Repair;Cell Cycle	-0,07	0,79687339
CACYBP	Wnt Signaling;mTOR Signaling	-0,32	0,06645821
FZD1	Wnt Signaling;Notch Signaling	-0,10	0,84655166
FZD7	Wnt Signaling;Notch Signaling	0,04	0,96712327
WNT5A	Wnt Signaling;Notch Signaling;EMT	-0,23	0,8503018
TCF7	Wnt Signaling;T-cell Exhaustion	0,23	0,95349211
SOX7	Wnt Signaling;TGF-beta Signaling	0,29	0,17450143
JAG1	Wnt Signaling;TGF-beta Signaling;Notch Signaling	0,11	0,90740573
CPA3		-0,59	0,28246343
FAM30A		-0,74	0,60225916
FOXP3		-1,41	0,21062434
HDC		-0,02	0,9885301
HSD11B1		0,03	0,39924762
PNOC		1,08	0,33691698
SH2D1A		0,56	0,3874684
TCL1A		-0,29	0,87018788
DNAJC14		-0,14	0,47994408
ERCC3		0,08	0,80439889
GUSB		0,06	0,44469926
MRPL19		0,08	0,69378823
NRDE2		0,17	0,59973663
OAZ1		-0,04	0,80744863
POLR2A		-0,17	0,32401183
PSMC4		0,05	0,84256572
PUM1		0,16	0,57587713
SDHA		-0,07	0,82528138
SF3A1		-0,12	0,31308064
TBC1D10B		-0,07	0,84029108
TBP		0,17	0,7073006
TFRC		-0,10	0,63680863
TMUB2		-0,04	0,91614676
UBB		-0,02	0,53569424
